# Supplementary material for: Single-cell guided prenatal derivation of primary fetal epithelial organoids from human amniotic and tracheal fluids
Source: Nat Med. 2024 Mar 4;30(3):875–87. doi: 10.1038/s41591-024-02807-z (PMC10957479; doi:10.1038/s41591-024-02807-z)
Supplement: Supplementary file 8 — Statistical source data. [file 41591_2024_2807_MOESM8_ESM.xlsx]

## Sheet: Fig.2b
Organoid formation efficiency and area at P0
Samples	plated viable cells	formed organoids	% OFE	GA
HO686	60000	1	0.00166667	19
HO687	180000	34	0.0188889	34+4
HO721	250000	11	0.0044	18
HO724	180000	18	0.01	24
HO734	120000	16	0.0133333	22+3
15993	144000	47	0.0326389	16
HO727 SB	180000	14	0.00777778	25+4
HO728 SB	35000	2	0.00571429	20+5
#6 SB	420000	10	0.00238095	25
HO741	58000	1	0.00172414	30+6
HO742	63000	3	0.0047619	22+2
HO744	150000	29	0.0193333	27+2
HO754	100000	22	0.022	20+6
HO758	40000	2	0.005	30+2
HO773	20000	4	0.02	17
HO775 SB	30000	4	0.0133333	24+5
HO777	25000	2	0.008	16+3
HO778	310000	85	0.0274194	23+5
HO789	150000	15	0.01	20+3
HO794	43000	2	0.00465116	23+6
#9 SB	200000	34	0.017	25+6
#10 SB	90000	32	0.0355556	23+6
#11 SB	60000	7	0.0116667	24+1
HO821	22000	7	0.0318182	19+1
HO822	20000	5	0.025	19+3
HO827	180000	16	0.00888889	28+3
AVERAGE %			0.0139597
MEDIAN %			0.0108333
SUM	3130000	423
		1 ORGANOID /	7399.53
P0 area AFO um2
132589
17723.2
20949.8
6609.78
23427.3
65528.4
28273.9
94283.5
17543.4
100777
20923.2
21808.9
18883.7
22634.8
19624.6
48850.8
6496.57
7125.91
7593.76
48850.8
6496.57
7125.91
7593.76
157469
51353.2
13605.8
13277.8
3839.33
5416.02
4115.71
41007.3
26059.5
37960.5
20462
19276.6
49227.1
12710.1
6523.2
69565.9
62631.4
212370
38666.4
29917.2
47285.7
30736.3
8777.52
52676.8
244775
229233
160709
39400.6
198781
132619
186005
233618
304556
34820.4
41013.9
27737.8
35977.5
41779.8
115158
36007.5
72844.1
416087
183499
382618
250386
139072
217101
201042
72206.5
113871
57623.3
20721.7
45341.1
13897.2
24582.7
211973
13885.5
35453.1
16283
42131.1
38256.8
526540
868594
91854.3
116022
160623
84317.2
240215
27919.2
74089.5
123721
48980.7
91587.9
78641.4
101438
42885.3
29391
27671.2
155077
62609.8
30726.3
20055.8
19446.4
62065.3
32284.7
55783.6
24484.5
27739.4
428896.57
25486.78
17155.46
5264.52
9405.20
25013.94
57673.26
14688.03
52119.04
18685.54
34419.15
493560.87
23766.91
46811.24
8138.19
165920.50
20846.62
55450.6
210369
30759.6
28984.8
323423
56341.3
29151.3
27374.8
28698.4
81541.7
34089.5
49248.7
25806.5
33466.8
30228.5
30246.8
49045.6
42555.7
25127.2
38430
28796.7
78130.3
25808.1
33861.4
56954
23382.3
44190.6
31110.9
40166.5
74748.8
61386.1
122274
795635
530752
15523.8
40392.9
46153.6
565564
336090
329886
1.26679e+06
1.39513e+06
236394
218927
263747
329072
268690
367296
508858
32780.9
24720.9
961334
506799
75541.3
29950.5
245934
93727.4
133724
100662
46418.3
61094.7
120901
14195.2
51411.4
142983
32051.6
100712
40289.7
68412.1

## Sheet: Fig.2d
Formed AFO per 5x field of view over passages
raw count						normalized per area of 5x field (2.4 mm2)
P1	P2	P3	P5	P10	2.4	P1	P2	P3	P5	P10			Kruskal-Wallis test			Number of families	1
28	17	9	28	22		11.6667	7.08333	3.75	11.6667	9.16667			P value	0.1936		Number of comparisons per family	4
9	12	29	29	17		3.75	5	12.0833	12.0833	7.08333			Exact or approximate P value?	Approximate		Alpha	0.05
11	13	13	11	7		4.58333	5.41667	5.41667	4.58333	2.91667			P value summary	ns
7	10	18	10	8		2.91667	4.16667	7.5	4.16667	3.33333			Do the medians vary signif. (P < 0.05)?	No		Dunn's multiple comparisons test	Mean rank diff.	Significant?	Summary	Adjusted P Value	A-?
9	19	11	13	17		3.75	7.91667	4.58333	5.41667	7.08333			Number of groups	5		P1 vs. P2	-24.1	No	ns	0.8066	B	P2
14	20	7	16	9		5.83333	8.33333	2.91667	6.66667	3.75			Kruskal-Wallis statistic	6.076		P1 vs. P3	-43.58	No	ns	0.0683	C	P3
18	13	31	8	13		7.5	5.41667	12.9167	3.33333	5.41667						P1 vs. P5	-34.55	No	ns	0.4687	D	P5
16	18	7	14	32		6.66667	7.5	2.91667	5.83333	13.3333			Data summary			P1 vs. P10	-34.79	No	ns	>0.9999	E	P10
1	22	4	12	19		0.416667	9.16667	1.66667	5	7.91667			Number of treatments (columns)	5
22	10	7	63	25		9.16667	4.16667	2.91667	26.25	10.4167			Number of values (total)	566		Test details	Mean rank 1	Mean rank 2	Mean rank diff.	n1	n2	Z
17	154	11	78	22		7.08333	0.416667	4.58333	32.5	9.16667						P1 vs. P2	258.3	282.4	-24.1	152	148	1.277
7	175	11	71			2.91667	2.08333	4.58333	29.5833							P1 vs. P3	258.3	301.8	-43.58	152	169	2.385
4	171	12	20			1.66667	5.83333	5	8.33333							P1 vs. P5	258.3	292.8	-34.55	152	86	1.567
11	1	9	11			4.58333	3.33333	3.75	4.58333							P1 vs. P10	258.3	293	-34.79	152	11	0.6816
9	5	8	18			3.75	0.833333	3.33333	7.5
21	14	30	7			8.75	2.5	12.5	2.91667
16	8	26	6			6.66667	1.25	10.8333	2.5
13	2	86	4			5.41667	2.91667	35.8333	1.66667
15	6	58	37			6.25	2.5	24.1667	15.4167
33	3	66	23			13.75	5	27.5	9.58333
22	7	22	49			9.16667	2.08333	9.16667	20.4167
15	6	19	41			6.25	4.58333	7.91667	17.0833
40	12	13	12			16.6667	4.16667	5.41667	5
24	5	2	15			10	2.08333	0.833333	6.25
1	11	4	22			0.416667	2.5	1.66667	9.16667
3	10	3	13			1.25	3.75	1.25	5.41667
3	5	87	15			1.25	6.25	36.25	6.25
3	6	79	17			1.25	4.16667	32.9167	7.08333
7	9	89	12			2.91667	4.58333	37.0833	5
2	15	99	15			0.833333	2.5	41.25	6.25
10	10	93	20			4.16667	2.91667	38.75	8.33333
13	11	118	19			5.41667	10.8333	49.1667	7.91667
9	6	50	16			3.75	15	20.8333	6.66667
69	7	52	18			28.75	17.9167	21.6667	7.5
53	26	44	15			22.0833	6.25	18.3333	6.25
29	36	59	9			12.0833	7.08333	24.5833	3.75
35	43	77	17			14.5833	4.58333	32.0833	7.08333
22	15	14	15			9.16667	11.25	5.83333	6.25
31	17	16	11			12.9167	11.25	6.66667	4.58333
2	11	23	12			0.833333	12.9167	9.58333	5
1	27	9	5			0.416667	3.33333	3.75	2.08333
3	27	8	3			1.25	2.5	3.33333	1.25
8	31	9	5			3.33333	2.91667	3.75	2.08333
16	8	11	18			6.66667	26.6667	4.58333	7.5
14	6	18	9			5.83333	34.1667	7.5	3.75
10	7	19	16			4.16667	17.5	7.91667	6.66667
8	64	14	10			3.33333	35.8333	5.83333	4.16667
9	82	21	15			3.75	8.33333	8.75	6.25
4	42	45	17			1.66667	9.58333	18.75	7.08333
2	86	47	10			0.833333	6.25	19.5833	4.16667
3	20	49	16			1.25	2.08333	20.4167	6.66667
1	23	53	12			0.416667	3.33333	22.0833	5
54	15	51	7			22.5	3.75	21.25	2.91667
40	5	52	10			16.6667	24.5833	21.6667	4.16667
56	8	10	11			23.3333	26.6667	4.16667	4.58333
6	9	11	25			2.5	20	4.58333	10.4167
10	59	12	33			4.16667	4.58333	5	13.75
13	64	9	32			5.41667	6.66667	3.75	13.3333
19	48	8	23			7.91667	9.16667	3.33333	9.58333
22	11	21	20			9.16667	7.5	8.75	8.33333
15	16	14	25			6.25	7.91667	5.83333	10.4167
18	22	20	9			7.5	4.58333	8.33333	3.75
7	18	24	12			2.91667	2.5	10	5
5	19	22	22			2.08333	1.25	9.16667	9.16667
23	11	30	13			9.58333	2.08333	12.5	5.41667
18	6	30	10			7.5	11.6667	12.5	4.16667
19	3	31	26			7.91667	12.0833	12.9167	10.8333
29	5	14	15			12.0833	9.16667	5.83333	6.25
18	28	15	18			7.5	20.4167	6.25	7.5
12	29	6	24			5	18.3333	2.5	10
20	22	3	10			8.33333	25.4167	1.25	4.16667
18	49	5	4			7.5	23.75	2.08333	1.66667
25	44	4	15			10.4167	16.6667	1.66667	6.25
2	61	12	25			0.833333	15	5	10.4167
4	57	14	30			1.66667	3.75	5.83333	12.5
1	40	17	29			0.416667	6.25	7.08333	12.0833
4	36	27	11			1.66667	8.33333	11.25	4.58333
7	9	29	35			2.91667	10	12.0833	14.5833
16	15	37	22			6.66667	13.3333	15.4167	9.16667
28	20	19	17			11.6667	8.33333	7.91667	7.08333
46	24	19	24			19.1667	10	7.91667	10
45	32	12	21			18.75	12.9167	5	8.75
15	20	27	8			6.25	10	11.25	3.33333
16	24	17	22			6.66667	7.91667	7.08333	9.16667
14	31	22	20			5.83333	7.08333	9.16667	8.33333
18	24	22	25			7.5	8.33333	9.16667	10.4167
22	19	23				9.16667	3.33333	9.58333
25	17	15				10.4167	6.25	6.25
24	20	12				10	3.33333	5
18	8	7				7.5	17.5	2.91667
14	15	4				5.83333	14.1667	1.66667
12	8	8				5	18.75	3.33333
11	42	10				4.58333	2.08333	4.16667
16	34	8				6.66667	3.75	3.33333
7	45	22				2.91667	3.33333	9.16667
4	5	20				1.66667	1.25	8.33333
7	9	18				2.91667	2.08333	7.5
28	8	13				11.6667	2.5	5.41667
30	3	13				12.5	19.5833	5.41667
27	5	11				11.25	21.6667	4.58333
33	6	6				13.75	14.1667	2.5
18	47	9				7.5	6.66667	3.75
20	52	10				8.33333	6.66667	4.16667
44	34	25				18.3333	4.16667	10.4167
12	16	6				5	5	2.5
8	16	10				3.33333	8.75	4.16667
51	10	11				21.25	5.41667	4.58333
74	12	13				30.8333	7.5	5.41667
70	21	11				29.1667	4.16667	4.58333
19	13	34				7.91667	4.58333	14.1667
29	18	12				12.0833	5	5
51	10	10				21.25	6.25	4.16667
60	11	41				25	6.25	17.0833
23	12	27				9.58333	5.83333	11.25
26	15	29				10.8333	6.66667	12.0833
88	15	16				36.6667	9.16667	6.66667
39	14	9				16.25	7.91667	3.75
11	16	6				4.58333	10.4167	2.5
9	22	10				3.75	16.6667	4.16667
22	19	7				9.16667	19.5833	2.91667
23	25	27				9.58333	9.58333	11.25
9	40	36				3.75	6.66667	15
4	47	12				1.66667	11.6667	5
27	23	17				11.25	2.91667	7.08333
28	16	18				11.6667	3.75	7.5
31	28	19				12.9167	4.58333	7.91667
38	7	9				15.8333	4.16667	3.75
7	9	16				2.91667	27.0833	6.66667
12	11	20				5	12.0833	8.33333
6	10	47				2.5	3.75	19.5833
6	65	20				2.5	3.75	8.33333
9	29	12				3.75	3.33333	5
8	9	11				3.33333	9.16667	4.58333
4	9	14				1.66667	3.33333	5.83333
6	8	10				2.5	2.91667	4.16667
3	22	32				1.25	2.91667	13.3333
3	8	75				1.25	17.0833	31.25
44	7	39				18.3333	21.6667	16.25
45	7	51				18.75	13.75	21.25
39	41	50				16.25	4.58333	20.8333
16	52	43				6.66667	2.91667	17.9167
14	33	32				5.83333	2.91667	13.3333
13	11	17				5.41667	7.08333	7.08333
2	7	35				0.833333	12.0833	14.5833
3	7	21				1.25	16.6667	8.75
3	17	41				1.25	2.91667	17.0833
10	29	35				4.16667	4.58333	14.5833
8	40	33				3.33333	4.16667	13.75
10	7	9				4.16667		3.75
4	11	13				1.66667		5.41667
6	10	15				2.5		6.25
2		26				0.833333		10.8333
		20						8.33333
		8						3.33333
		11						4.58333
		15						6.25
		11						4.58333
		12						5
		9						3.75
		4						1.66667
		5						2.08333
		4						1.66667
		6						2.5
		17						7.08333
		20						8.33333
		14						5.83333
		21						8.75
		9						3.75
		12						5
