# Supplementary material for: Single-cell guided prenatal derivation of primary fetal epithelial organoids from human amniotic and tracheal fluids
Source: Nat Med. 2024 Mar 4;30(3):875–87. doi: 10.1038/s41591-024-02807-z (PMC10957479; doi:10.1038/s41591-024-02807-z)
Supplement: Supplementary file 9 — Statistical source data. [file 41591_2024_2807_MOESM9_ESM.xlsx]

## Sheet: Fig.3d
IF quantification - % positive cells
Sample	OLFM4	LYZ	EdU
15993	4.5	6.7	22.9
HO773 #2	7.2	12.7	18.1
Mean	5.85	9.7	20.5
Std. Error of Mean	1.35	3	2.4

## Sheet: Fig.3j
Quantificaiton of intestinal ring perimeter
		0h	3h	24h	72h	216h			Table Analyzed	perimeter %						Number of families	1
RING 1	inches	16.32	12.02													Number of comparisons per family	4
	um	93968		48338.9	46157.3	39503.9			Repeated measures ANOVA summary							Alpha	0.05
									Assume sphericity?	No
RING 2	inches	16.32	12.06						F	1009						Dunnett's multiple comparisons test	Mean Diff.	95.00% CI of diff.	Below threshold?	Summary	Adjusted P Value	A-?
	um	93968		52362.3	49598.2	42283.2			P value	<0.0001						0h vs. 3h	27.88	23.47 to 32.29	Yes	***	0.0002	B	3h
									P value summary	****						0h vs. 24h	49.04	41.10 to 56.98	Yes	***	0.0003	C	24h
RING 3	inches	16.32	11.57						Statistically significant (P < 0.05)?	Yes						0h vs. 72h	50.9	44.99 to 56.81	Yes	****	<0.0001	D	72h
	um	93968		45671.8	44404.9	36683.5			Geisser-Greenhouse's epsilon	0.4063						0h vs. 216h	58.03	52.50 to 63.56	Yes	****	<0.0001	E	216h
									R squared	0.997
RING 4	inches	16.32	11.43													Test details	Mean 1	Mean 2	Mean Diff.	SE of diff.	n1	n2	q	DF
	um	93968		45184.6	44407.4	39281.4			Was the matching effective?							0h vs. 3h	100	72.12	27.88	0.9724	4	4	28.67	3
									F	8.989						0h vs. 24h	100	50.96	49.04	1.75	4	4	28.02	3
									P value	0.0021						0h vs. 72h	100	49.1	50.9	1.302	4	4	39.08	3
	%	0h	3h	24h	72h	216h			P value summary	**						0h vs. 216h	100	41.97	58.03	1.218	4	4	47.66	3
	RING 1	100	73.652	51.4419	49.1202	42.0397			Is there significant matching (P < 0.05)?	Yes
	RING 2	100	73.8971	55.7235	52.782	44.9974			R squared	0.00662
	RING 3	100	70.8946	48.6036	47.2554	39.0382
	RING 4	100	70.0368	48.0851	47.258	41.8029			ANOVA table	SS	DF	MS	F (DFn, DFd)	P value
									Treatment (between columns)	8929	4	2232	F (1.625, 4.876) = 1009	P<0.0001
normalised on 0h= perimeter of 24 well plate									Individual (between rows)	59.68	3	19.89	F (3, 12) = 8.989	P=0.0021
									Residual (random)	26.56	12	2.213
									Total	9015	19
									Data summary
									Number of treatments (columns)	5
									Number of subjects (rows)	4
									Number of missing values	0

## Sheet: Fig.3g
DPPIV assay - nitroaniline and protein conc analysis
												Graph prism
	Absorbance 1	Absorbance 2	Average	SD	Protein conc ug/ml (y=1956.1x - 75.119)	Protein conc mg/ml	Actual protein conc mg/ml (factoring in 1:4 dilution)	Nitroaniline conc (ug/ml)	Nitroaniline conc (ug/ml)/mg protein (ug/mg)			Mins	Patient 1 Clone 1			Patient 1 Clone 2			Patient 1 Clone 3			Patient 1 Clone 5			Patient 2			Ileal organoid control 1			PBS control clone 1			PBS control clone 2			PBS control clone 3			PBS control clone 5			PBS control patient 2			PBS control ileal 1
Clone 1 20mins (20.1)	0.349	0.427	0.388	0.0551543	683.848	0.683848	2.73539	19.4855	7.12346			20	7.12346	10.001	11.3984	12.9131	10.4809	12.9681	12.2615	9.89015	11.078	12.543	11.3072	13.1498	7.04992	6.30077	6.30077	9.135	9.32206	11.7702	1.78459			1.17431			2.29515			2.02061			2.13585			2.74153
Clone 1 40mins (20.2)	0.31	0.299	0.3045	0.00777817	520.513	0.520513	2.08205	20.8227	10.001			40	14.3655	13.1657	14.74	17.8735	16.5705	20.3212	15.6497	17.371	15.8389	16.4074	18.1604	18.0856	8.79179	9.26804	9.49047	17.1476	16.766	14.9234	1.82261			1.88558			2.47967			2.06891			2.08556			2.59364
Clone 1 20mins (20.3)	0.299	0.354	0.3265	0.0388909	563.548	0.563548	2.25419	25.6942	11.3984			60	23.4467	23.054	20.2953	27.1352	23.2355	23.4794	22.0799	20.5387	20.2867	23.0699	19.4733	16.6131	13.8252	14.9802	12.6288	19.1827	22.3564	22.2659	2.50425			2.26048			2.52417			2.76911			2.26398			3.46174
Clone 1 20mins (20.4)	0.33	0.294	0.312	0.0254558	535.184	0.535184	2.14074	3.82034	1.78459
Clone 1 40mins (40.1)	0.239	0.261	0.25	0.0155563	413.906	0.413906	1.65562	23.7838	14.3655
Clone 1 40mins (40.2)	0.263	0.27	0.2665	0.00494975	446.182	0.446182	1.78473	23.4973	13.1657
Clone 1 40mins (40.3)	0.24	0.289	0.2645	0.0346482	442.269	0.442269	1.76908	26.0763	14.74
Clone 1 40mins (40.4)	0.284	0.275	0.2795	0.00636396	471.611	0.471611	1.88644	3.43826	1.82261
Clone 1 60mins (60.1)	0.243	0.242	0.2425	0.000707107	399.235	0.399235	1.59694	37.443	23.4467
Clone 1 60mins (60.2)	0.215	0.224	0.2195	0.00636396	354.245	0.354245	1.41698	32.6671	23.054
Clone 1 60mins (60.3)	0.235	0.24	0.2375	0.00353553	389.455	0.389455	1.55782	31.6164	20.2953
Clone 1 60mins (60.4)	0.226	0.231	0.2285	0.00353553	371.85	0.37185	1.4874	3.72482	2.50425
Clone 2 20mins (20.1)	0.248	0.258	0.253	0.00707107	419.774	0.419774	1.6791	21.6824	12.9131
Clone 2 20mins (20.2)	0.283	0.283	0.283	0	478.457	0.478457	1.91383	20.0586	10.4809
Clone 2 20mins (20.3)	0.239	0.252	0.2455	0.00919239	405.104	0.405104	1.62041	21.0138	12.9681
Clone 2 20mins (20.4)	0.489	0.357	0.423	0.0933381	752.311	0.752311	3.00925	3.53378	1.17431
Clone 2 40mins (40.1)	0.252	0.251	0.2515	0.000707107	416.84	0.41684	1.66736	29.8015	17.8735
Clone 2 40mins (40.2)	0.23	0.224	0.227	0.00424264	368.916	0.368916	1.47566	24.4524	16.5705
Clone 2 40mins (40.3)	0.202	0.198	0.2	0.00282843	316.101	0.316101	1.2644	25.6942	20.3212
Clone 2 40mins (40.4)	0.226	0.291	0.2585	0.0459619	430.533	0.430533	1.72213	3.24722	1.88558
Clone 2 60mins (60.1)	0.254	0.234	0.244	0.0141421	402.169	0.402169	1.60868	43.6518	27.1352
Clone 2 60mins (60.2)	0.24	0.234	0.237	0.00424264	388.477	0.388477	1.55391	36.1058	23.2355
Clone 2 60mins (60.3)	0.21	0.211	0.2105	0.000707107	336.64	0.33664	1.34656	31.6164	23.4794
Clone 2 60mins (60.4)	0.248	0.25	0.249	0.00141421	411.95	0.41195	1.6478	3.72482	2.26048
Clone 3 20mins (20.1)	0.258	0.227	0.2425	0.0219203	399.235	0.399235	1.59694	19.581	12.2615
Clone 3 20mins (20.2)	0.282	0.291	0.2865	0.00636396	485.304	0.485304	1.94121	19.1989	9.89015
Clone 3 20mins (20.3)	0.263	0.259	0.261	0.00282843	435.423	0.435423	1.74169	19.2944	11.078
Clone 3 20mins (20.4)	0.246	0.235	0.2405	0.00777817	395.323	0.395323	1.58129	3.6293	2.29515
Clone 3 40mins (40.1)	0.291	0.271	0.281	0.0141421	474.545	0.474545	1.89818	29.706	15.6497
Clone 3 40mins (40.2)	0.243	0.24	0.2415	0.00212132	397.279	0.397279	1.58912	27.6046	17.371
Clone 3 40mins (40.3)	0.266	0.264	0.265	0.00141421	443.247	0.443247	1.77299	28.0822	15.8389
Clone 3 40mins (40.4)	0.253	0.257	0.255	0.00282843	423.687	0.423687	1.69475	4.20241	2.47967
Clone 3 60mins (60.1)	0.247	0.25	0.2485	0.00212132	410.972	0.410972	1.64389	36.2968	22.0799
Clone 3 60mins (60.2)	0.25	0.25	0.25	0	413.906	0.413906	1.65562	34.0043	20.5387
Clone 3 60mins (60.3)	0.242	0.244	0.243	0.00141421	400.213	0.400213	1.60085	32.476	20.2867
Clone 3 60mins (60.4)	0.226	0.228	0.227	0.00141421	368.916	0.368916	1.47566	3.72482	2.52417
Clone 5 20mins (20.1)	0.232	0.238	0.235	0.00424264	384.564	0.384564	1.53826	19.2944	12.543
Clone 5 20mins (20.2)	0.267	0.287	0.277	0.0141421	466.721	0.466721	1.86688	21.1093	11.3072
Clone 5 20mins (20.3)	0.241	0.209	0.225	0.0226274	365.003	0.365003	1.46001	19.1989	13.1498
Clone 5 20mins (20.4)	0.273	0.275	0.274	0.00141421	460.852	0.460852	1.84341	3.72482	2.02061
Clone 5 40mins (40.1)	0.244	0.245	0.2445	0.000707107	403.147	0.403147	1.61259	26.4583	16.4074
Clone 5 40mins (40.2)	0.229	0.235	0.232	0.00424264	378.696	0.378696	1.51478	27.509	18.1604
Clone 5 40mins (40.3)	0.211	0.206	0.2085	0.00353553	332.728	0.332728	1.33091	24.0704	18.0856
Clone 5 40mins (40.4)	0.261	0.276	0.2685	0.0106066	450.094	0.450094	1.80038	3.72482	2.06891
Clone 5 60mins (60.1)	0.208	0.199	0.2035	0.00636396	322.947	0.322947	1.29179	29.8015	23.0699
Clone 5 60mins (60.2)	0.235	0.238	0.2365	0.00212132	387.499	0.387499	1.54999	30.1836	19.4733
Clone 5 60mins (60.3)	0.233	0.27	0.2515	0.026163	416.84	0.41684	1.66736	27.7001	16.6131
Clone 5 60mins (60.4)	0.199	0.204	0.2015	0.00353553	319.035	0.319035	1.27614	3.53378	2.76911
Ileal 20mins (20.1)	0.333	0.273	0.303	0.0424264	517.579	0.517579	2.07032	18.9123	9.135
Ileal 20mins (20.2)	0.317	0.281	0.299	0.0254558	509.755	0.509755	2.03902	19.0079	9.32206
Ileal 20mins (20.3)	0.267	0.206	0.2365	0.0431335	387.499	0.387499	1.54999	18.2437	11.7702
Ileal 20mins (20.4)	0.216	0.217	0.2165	0.000707107	348.377	0.348377	1.39351	3.82034	2.74153
Ileal 40mins (40.1)	0.246	0.201	0.2235	0.0318198	362.069	0.362069	1.44828	24.8345	17.1476
Ileal 40mins (40.2)	0.2	0.203	0.2015	0.00212132	319.035	0.319035	1.27614	21.3958	16.766
Ileal 40mins (40.3)	0.249	0.209	0.229	0.0282843	372.828	0.372828	1.49131	22.2555	14.9234
Ileal 40mins (40.4)	0.399	0.189	0.189	#DIV/0!	294.584	0.294584	1.17834	3.05618	2.59364
Ileal 60mins (60.1)	0.205	0.232	0.2185	0.0190919	352.289	0.352289	1.40916	27.0315	19.1827
Ileal 60mins (60.2)	0.213	0.21	0.2115	0.00212132	338.596	0.338596	1.35438	30.2791	22.3564
Ileal 60mins (60.3)	0.193	0.17	0.1815	0.0162635	279.913	0.279913	1.11965	24.93	22.2659
Ileal 60mins (60.4)	0.19	0.183	0.1865	0.00494975	289.694	0.289694	1.15877	4.01137	3.46174
Pt 2 20mins (20.1)	0.279	0.268	0.2735	0.00777817	545.598	0.545598	2.18239	15.3857	7.04992
Pt2 40mins (20.2)	0.255	0.242	0.2485	0.00919239	488.818	0.488818	1.95527	12.3197	6.30077
Pt 2 20mins (20.3)	0.269	0.277	0.273	0.00565685	544.463	0.544463	2.17785	11.9852	5.50325
Pt 2 20mins (20.4)	0.247	0.239	0.243	0.00565685	476.327	0.476327	1.90531	4.06946	2.13585
Pt 2 40mins (40.1)	0.259	0.264	0.2615	0.00353553	518.344	0.518344	2.07338	18.2287	8.79179
Pt 2 40mins (40.2)	0.266	0.264	0.265	0.00141421	526.293	0.526293	2.10517	19.5108	9.26804
Pt 2 40mins (40.3)	0.238	0.232	0.235	0.00424264	458.157	0.458157	1.83263	17.3925	9.49047
Pt 2 40mins (40.4)	0.254	0.248	0.251	0.00424264	494.496	0.494496	1.97798	4.1252	2.08556
Pt 2 20mins (60.1)	0.228	0.238	0.233	0.00707107	453.615	0.453615	1.81446	25.0853	13.8252
Pt2 40mins (60.2)	0.212	0.206	0.209	0.00424264	399.106	0.399106	1.59642	23.9147	14.9802
Pt 2 60mins (60.3)	0.222	0.242	0.232	0.0141421	451.343	0.451343	1.80537	22.7998	12.6288
Pt 2 60mins (60.4)	0.233	0.213	0.223	0.0141421	430.903	0.430903	1.72361	3.90222	2.26398
Ileal 005 20mins (20.1)	0.267	0.259	0.263	0.00565685	521.751	0.521751	2.087	15.2185	7.29202
Ileal 005 20mins (20.2)	0.257	0.285	0.271	0.019799	539.92	0.53992	2.15968	14.4938	6.71107
Ileal 005 20mins (20.3)	0.24	0.23	0.235	0.00707107	458.157	0.458157	1.83263	15.8874	8.66919
Ileal 005 20mins (20.4)	0.214	0.184	0.199	0.0212132	376.394	0.376394	1.50558	4.18095	2.77698
Ileal 005 40mins (40.1)	0.223	0.251	0.237	0.019799	462.699	0.462699	1.8508	19.9568	10.7828
Ileal 005 40mins (40.2)	0.26	0.267	0.2635	0.00494975	522.886	0.522886	2.09154	21.1274	10.1013
Ileal 005 40mins (40.3)	0.202	0.214	0.208	0.00848528	396.835	0.396835	1.58734	24.6394	15.5224
Ileal 005 40mins (40.4)	0.22	0.232	0.226	0.00848528	437.716	0.437716	1.75086	4.29243	2.45161
Ileal 005 60mins (60.1)	0.223	0.216	0.2195	0.00494975	422.953	0.422953	1.69181	30.0466	17.76
Ileal 005 60mins (60.2)	0.245	0.207	0.226	0.0268701	437.716	0.437716	1.75086	29.4892	16.8426
Ileal 005 60mins (60.3)	0.217	0.225	0.221	0.00565685	426.36	0.42636	1.70544	28.7087	16.8336
Ileal 005 60mins (60.4)	0.231	0.244	0.2375	0.00919239	463.835	0.463835	1.85534	4.18095	2.25347

## Sheet: Fig.3h
Disaccharidase assay - Glucose and protein conc analysis
	Fluorescence 1	Fluorescence 2	Average		Average minus PBS only value (for each time point)	y = 0.0041x - 7.12	Dilution	Protein conc (mg/ml)	Protein conc adjusted for 1:4 dilution (mg/ml)	Protein quantity per well (mg in 50ul)		Prism uM glucose (from st curve drawn in prism)	uM glucose in well (adjusting for 1:4 dilution)	nmol glucose in well			nmol glucose/mg protein			Average (nmolglucose/mg protein)						Graph prism - slope of curve values
S13 0 mins (0.1)	2992	3575	3283.5		2768			0.378769	1.51508	0.0757539		10.2921	41.1683	9.05703			119.559									SiAFO+PBS only control	SiAFO with sucrose	Ileal orgs with sucrose control
S13 0 mins (0.2)	3841	3844	3842.5		3327			0.440789	1.76316	0.0881579		12.2423	48.9692	10.7732			122.204									-0.03938	1.299	1.44
S13 0 mins (0.3)	2048	2213	2130.5		1615			0.425905	1.70362	0.0851809		6.30523	25.2209	5.5486			65.139			102.3						0.04815	0.9034
S13 0 mins (0.4)	552	479	515.5					0.418462	1.67385	0.0836924		0.799069	3.19628	0.703181			8.40196									-0.1795	7.44
S13 30mins (30.1)	15165	16910	16037.5		15578			0.444511	1.77804	0.0889021		58.0965	232.386	51.125			575.07
S13 30mins (30.2)	8072	8312	8192		7732.5			0.44203	1.76812	0.088406		27.8294	111.317	24.4898			277.016
S13 30mins (30.3)	3333	3883	3608		3148.5			0.414741	1.65896	0.0829482		11.4228	45.6912	10.0521			121.185			324.424
S13 30mins (30.4)	467	452	459.5					0.439549	1.7582	0.0879098		0.609734	2.43893	0.536566			6.10359
S13 60mins (60.1)	9964	10674	10319		9915			0.389933	1.55973	0.0779866		35.74	142.96	31.4512			403.289
S13 60mins (60.2)	7042	7480	7261		6857			0.478001	1.91201	0.0956003		24.4287	97.715	21.4973			224.866
S13 60 mins (60.3)	4531	4969	4750		4346			0.487925	1.9517	0.0975849		15.4331	61.7326	13.5812			139.173			255.776
S13 60 mins (60.4)	438	370	404					0.427145	1.70858	0.085429		0.422192	1.68877	0.371529			4.34898
S13 90mins (90.1)	7424	9382	8403		7998.5			0.454434	1.81774	0.0908868		28.6052	114.421	25.1726			276.966
S13 90mins (90.2)	15242	15893	15567.5		15163			0.407299	1.62919	0.0814597		56.1932	224.773	49.45			607.049
S13 90mins (90.3)	4106	3773	3939.5		3535			0.486684	1.94674	0.0973368		12.5819	50.3276	11.0721			113.75			332.588
S13 90mins (90.4)	424	385	404.5					0.450713	1.80285	0.0901425		0.423882	1.69553	0.373016			4.13807
S13 120mins (120.1)	11540	13683	12611.5		12225			0.489165	1.95666	0.097833		44.5011	178.004	39.1609			400.284
S13 120mins (120.2)	8904	9011	8957.5		8571			0.478001	1.91201	0.0956003		30.6532	122.613	26.9749			282.163
S13 120mins (120.3)	6077	6995	6536		6149.5			0.487925	1.9517	0.0975849		21.8055	87.2222	19.1889			196.638			293.028
S13 120mins (120.4)	408	365	386.5					0.459395	1.83758	0.0918791		0.363079	1.45232	0.31951			3.4775
L4 0 mins (0.1)	3383	3747	3565					0.495367	1.98147	0.0990734		11.2727	45.0909	9.92001			100.128
L4 0 mins (0.2)	2340	2435	2387.5					0.41102	1.64408	0.082204		7.18978	28.7591	6.32701			76.9672
L4 0 mins (0.3)	1868	2058	1963					0.434587	1.73835	0.0869175		5.72997	22.9199	5.04238			58.0134			78.3695
L4 0 mins (0.4)	469	478	473.5					0.404818	1.61927	0.0809636		0.657058	2.62823	0.578211			7.14162
L4 30mins (30.1)	2450	2563	2506.5		2099.5			0.526377	2.10551	0.105275		7.60015	30.4006	6.68813			63.5299
L4 30mins (30.2)	3088	3135	3111.5		2704.5			0.475521	1.90208	0.0951041		9.6943	38.7772	8.53099			89.7015
L4 30mins (30.3)	2516	2822	2669		2262			0.592118	2.36847	0.118424		8.16134	32.6454	7.18198			60.6465			71.2926
L4 30mins (30.4)	431	383	407					0.528858	2.11543	0.105772		0.432327	1.72931	0.380448			3.59688
L4 60mins (60.1)	5283	6984	5283		4856.5			0.513973	2.05589	0.102795		17.3218	69.2872	15.2432			148.288
L4 60mins (60.2)	4427	4646	4536.5		4110			0.451953	1.80781	0.0903906		14.6797	58.7187	12.9181			142.914
L4 60mins (60.3)	6387	6887	6637		6210.5			0.678946	2.71578	0.135789		22.1697	88.6788	19.5093			143.674			144.959
L4 60mins (60.4)	410	443	426.5					0.417222	1.66889	0.0834444		0.49821	1.99284	0.438425			5.2541
L4 90mins (90.1)	5401	5501	5451		4909			0.480482	1.92193	0.0960964		17.9194	71.6775	15.7691			164.096
L4 90mins (90.2)	6179	6523	6351		5809			0.59832	2.39328	0.119664		21.1396	84.5584	18.6028			155.459
L4 90mins (90.3)	4541	5331	4936		4394			0.501569	2.00628	0.100314		16.091	64.3639	14.1601			141.158			153.571
L4 90mins (90.4)	537	547	542					0.495367	1.98147	0.0990734		0.888702	3.55481	0.782057			7.89372
L4 120mins (120.1)	3174	2966	3070		2399.5			0.401097	1.60439	0.0802193		9.55023	38.2009	8.40421			104.765
L4 120mins (120.2)	4524	5020	4772		4101.5			0.407299	1.62919	0.0814597		15.5109	62.0435	13.6496			167.562
L4 120mins (120.3)	8135	7943	8039		7368.5			0.487925	1.9517	0.0975849		27.268	109.072	23.9958			245.897			172.742
L4 120mins (120.4)	698	643	670.5					0.476761	1.90704	0.0953522		1.32367	5.29468	1.16483			12.2161
Patient 2 0 mins (0.1)	14213	14336	14274.5		13535			0.44203	1.76812	0.088406		51.0212	204.085	44.8986			507.869
Patient 2 0 mins (0.2)	27469	28221	27845		27105.5			0.383731	1.53492	0.0767462		110.99	443.96	97.6712			1272.65
Patient 2 0 mins (0.3)	5343	7474	6408.5		5669			0.324192	1.29677	0.0648384		21.3464	85.3857	18.7849			289.718			690.08
Patient 2 0 mins (0.4)	595	884	739.5					0.378769	1.51508	0.0757539		1.55746	6.22984	1.37057			18.0923
Patient 2 30mins (30.1)	36805	43416	40110.5		39283.5			0.451953	1.80781	0.0903906		183.593	734.372	161.562			1787.37
Patient 2 30mins (30.2)	40545	43614	42079.5		41252.5			0.526377	2.10551	0.105275		198.62	794.48	174.786			1660.27
Patient 2 30mins (30.3)	27802	27231	27516.5		26689.5			0.513973	2.05589	0.102795		109.356	437.425	96.2334			936.172			1461.27
Patient 2 30mins (30.4)	805	849	827					0.461876	1.8475	0.0923752		1.85417	7.41666	1.63167			17.6635
Patient 2 60mins (60.1)	25734	22756	24245		23995.5			0.449472	1.79789	0.0898944		93.6692	374.677	82.4289			916.952
Patient 2 60mins (60.2)	16704	19905	18304.5		18055			0.455674	1.8227	0.0911348		67.4619	269.848	59.3665			651.413
Patient 2 60 mins (60.3)	23073	23988	23530.5		23281			0.402337	1.60935	0.0804674		90.373	361.492	79.5282			988.328			852.231
Patient 2 60 mins (60.4)	242	257	249.5					0.458155	1.83262	0.091631		0	0	0			0
Patient 2 90mins (90.1)	27184	29005	28094.5		27862.5			0.391173	1.56469	0.0782347		112.239	448.955	98.7701			1262.48
Patient 2 90mins (90.2)	28576	31107	29841.5		29609.5			0.401097	1.60439	0.0802193		121.179	484.717	106.638			1329.33
Patient 2 90mins (90.3)	21703	22269	21986		21754			0.344038	1.37615	0.0688076		83.3909	333.563	73.3839			1066.51			1219.44
Patient 2 90mins (90.4)	231	233	232					0.435828	1.74331	0.0871656		0	0	0			0
Patient 2 120mins (120.1)	32970	36454	34712		34463.5			0.413501	1.654	0.0827001		148.266	593.062	130.474			1577.67
Patient 2 120mins (120.2)	40647	39932	40289.5		40041			0.375048	1.50019	0.0750096		184.9	739.599	162.712			2169.21
Patient 2 120mins (120.3)	38181	38810	38495.5		38247			0.372567	1.49027	0.0745135		172.254	689.018	151.584			2034.32			1927.07
Patient 2 120mins (120.4)	243	254	248.5					0.382491	1.52996	0.0764981		0	0	0			0
Ileal orgs 0 mins (0.1)	6670	7532	7101					0.434587	1.73835	0.0869175		23.848	95.3919	20.9862			241.45
Ileal orgs 0 mins (0.2)	4958	5758	5358					0.396135	1.58454	0.079227		17.5884	70.3538	15.4778			195.361
Ileal orgs 0 mins (0.3)	1898	2014	1956					0.391173	1.56469	0.0782347		5.70595	22.8238	5.02124			64.1818			166.997
Ileal orgs 0 mins (0.4)	270	291	280.5					0.396135	1.58454	0.079227		0.00523929	0.0209572	0.00461058			0.0581945
Ileal orgs 30mins (30.1)	5146	5678	5412		5171.5			0.459395	1.83758	0.0918791		17.7806	71.1222	15.6469			170.299
Ileal orgs 30mins (30.2)	4646	4563	4604.5		4364			0.444511	1.77804	0.0889021		14.9195	59.6778	13.1291			147.681
Ileal orgs 30mins (30.3)	4178	4690	4434		4193.5			0.363885	1.45554	0.0727769		14.3185	57.2742	12.6003			173.136			163.705
Ileal orgs 30mins (30.4)	240	241	240.5					0.600801	2.4032	0.12016		0	0	0			0
Ileal orgs 60mins (60.1)	6952	7292	7122		6859.5			0.401097	1.60439	0.0802193		23.9241	95.6966	21.0532			262.446
Ileal orgs 60mins (60.2)	9114	10275	9694.5		9432			0.454434	1.81774	0.0908868		33.3964	133.585	29.3888			323.356
Ileal orgs 60 mins (60.3)	8112	8778	8445		8182.5			0.321711	1.28684	0.0643422		28.7599	115.039	25.3087			393.345			326.382
Ileal orgs 60 mins (60.4)	276	249	262.5					0.339077	1.35631	0.0678153		0	0	0			0
Ileal orgs 90mins (90.1)	9043	10223	9633		9388.5			0.465597	1.86239	0.0931195		33.1665	132.666	29.1866			313.431
Ileal orgs 90mins (90.2)	8234	9706	8970		8725.5			0.401097	1.60439	0.0802193		30.6996	122.798	27.0156			336.772
Ileal orgs 90mins (90.3)	5476	6759	6117.5		5873			0.397375	1.5895	0.0794751		20.301	81.2042	17.8649			224.786			291.663
Ileal orgs 90mins (90.4)	261	228	244.5					0.38125	1.525	0.07625		0	0	0			0
Ileal orgs 120mins (120.1)	8651	9280	8965.5		8613.5			0.420943	1.68377	0.0841886		30.6829	122.732	27.0009			320.72
Ileal orgs 120mins (120.2)	8438	8915	8676.5		8324.5			0.358923	1.43569	0.0717846		29.6137	118.455	26.0601			363.031
Ileal orgs 120mins (120.3)	5904	7772	6838		6486			0.368846	1.47538	0.0737692		22.8956	91.5825	20.1482			273.124			318.958
Ileal orgs 120mins (120.4)	284	420	352					0.331634	1.32654	0.0663268		0.246571	0.986285	0.216983			3.27142
