# Supplementary material for: Single-cell guided prenatal derivation of primary fetal epithelial organoids from human amniotic and tracheal fluids
Source: Nat Med. 2024 Mar 4;30(3):875–87. doi: 10.1038/s41591-024-02807-z (PMC10957479; doi:10.1038/s41591-024-02807-z)
Supplement: Supplementary file 10 — Statistical source data. [file 41591_2024_2807_MOESM10_ESM.xlsx]

## Sheet: Fig.4d
IF quantification - % positive cells
sample	PAX8	LHX1	GATA3	Ki67
HO724	91.8	94.6	94.4	32.1
#6 SB1	100	100	100	15.4
HO742 K1	100	100	100	21.6
HO744 #9	99	98.3	87.3	19.7
HO727 SB13	100	95.9	88	25.6
#9 SB24	94.9	91.8	98.1	17.7
Mean	97.62	96.77	94.63	22.02
Std. Error of Mean	1.416	1.334	2.363	2.466

## Sheet: Fig.4e
Potassium ion channel assay (FluxOR)
HO734						HO727 SB13					HO744 #9					#9 SB24					#6 SB1					HO742					HO724					FKO 16538						FKO 16539					FKO 15993
Control = x	14515.9	12449.3	16408.7	13389.6		Control = x	13823.3	11012.3	12176.5		Control = x	12010.3	12415.7	11618.3		Control = x	10366.6	10088.7	12988.9		10014.4	9045.35	10024.4	8301.87		11992.5	11484	13568			13641.7	11600.3	11657.5	11257.5		Control = x	11207.2	13466.9	11248.6	12233		Control = x	10028.1	12082.5	11422.1		Control = x	10699.6	11545.3
Thallium = y	24859	21244	26804.1	21759.8		Thallium = y	23564.2	18697.3	20744.4		Thallium = y	20057	21226.8	19273.4		Thallium = y	19355.5	19243.8	22736.6		17418	14756	15819.9	13550.3		19700.8	19536.5	20183.1			23519.7	19672.7	20055.8	18995		Thallium = y	18134.5	21936.6	22055.6	19152.3		Thallium = y	14708.8	18877	17453.2		Thallium = y	17144.2	18221.2
y - x	10343	8794.68	10395.4	8370.19		y - x	9740.85	7684.96	8567.96		y - x	8046.69	8811.12	7655.12		y - x	8988.9	9155.06	9747.71		7403.55	5710.65	5795.52	5248.42		7708.39	8052.48	6615.1			9878	8072.39	8398.29	7737.42		y - x	6927.27	8469.77	10807	6919.28		y - x	4680.77	6794.42	6031.06		y - x	6444.58	6675.9
# cells = z	13870	11200	15470	29866		# cells = z	42333	40333	38333		# cells = z	50667	39333	37667		# cells = z	58500	54000	75500		16333	13667	15000	10667		9000	17250	24000			70750	62000	62750	63500		# cells = z	12000	14000	9333	12000		# cells = z	75000	80000	53000		# cells = z	71333	46000
(y - x) / z	0.745712	0.785239	0.671969	0.280258		(y - x) / z	0.230101	0.190538	0.223514		(y - x) / z	0.158815	0.224013	0.203231		(y - x) / z	0.153656	0.169538	0.129109		0.453288	0.417842	0.386368	0.492024		0.856487	0.466811	0.275629			0.139618	0.1302	0.133837	0.121849		(y - x) / z	0.577272	0.604983	1.15793	0.576607		(y - x) / z	0.0624103	0.0849302	0.113794		(y - x) / z	0.090345	0.145128
AVG	0.620795						0.214717					0.195353					0.150768				0.43738					0.532976					0.131376						0.729199						0.0870447					0.116344
SAMPLES USED
KAFO	FKO	FLO
HO742	16538 22GA	15993 16GA
HO724	16539 22GA	16336 20GA
HO734	15993 16GA	17819 23GA
HO727
HO744
#9 SB
#6 SB
Number of families	1
Number of comparisons per family	3
Alpha	0.05
Dunn's multiple comparisons test	Mean rank diff.	Significant?	Summary	Adjusted P Value
KAFO vs. FKO	2	No	ns	>0.9999	A-B
KAFO vs. FLO	6.667	Yes	*	0.0393	A-C
FKO vs. FLO	4.667	No	ns	0.4266	B-C
Test details	Mean rank 1	Mean rank 2	Mean rank diff.	n1	n2	Z
KAFO vs. FKO	9	7	2	7	3	0.7442
KAFO vs. FLO	9	2.333	6.667	7	3	2.481
FKO vs. FLO	7	2.333	4.667	3	3	1.468
[truncated: 13 more columns]

## Sheet: Fig.4f
Barrier integrity quantification
Sample Name	Treated/Untreated	Image	Tot N of organoids	N of intact organoids	%	average			Table Analyzed	inulin assay
#10 SB18	Untreated	Img 2	4	2	50				Column B	+EDTA
		Img 3	2	2	100				vs.	vs.
		Img 4	3	2	66.6667				Column A	-EDTA
		Img 6	2	2	100
		Img 7	2	2	100				Paired t test
						83.3333			P value	0.0121
	Treated 4mM EDTA	Img11	2	0	0				P value summary	*
		Img13	4	0	0				Significantly different (P < 0.05)?	Yes
		Img14	1	0	0				One- or two-tailed P value?	Two-tailed
		Img17	2	1	50				t, df	t=4.361, df=4
		Img20	4	1	25				Number of pairs	5
						15
									How big is the difference?
HO727	Untreated	Img6	16	4	25				Mean of differences (B - A)	-43.48
		Img7	3	3	100				SD of differences	22.3
		Img8	12	8	66.6667				SEM of differences	9.971
		Img9	5	2	40				95% confidence interval	-71.16 to -15.80
		Img10	13	8	61.5385				R squared (partial eta squared)	0.8262
		Img11	8	4	50
						57.2009			How effective was the pairing?
	Treated 4mM EDTA	Img1	3	0	0				Correlation coefficient (r)	-0.06026
		Img2&3	4	0	0				P value (one tailed)	0.4617
		Img4	3	0	0				P value summary	ns
		Img5	10	5	50				Was the pairing significantly effective?	No
		Img22	4	0	0
		Img35	2	0	0
		Img36	9	0	0
		Img37	2	0	0
		Img38	13	0	0
		Img39	8	0	0
						5
#6 SB	Untreated	2	10	9	90
		3	6	5	83.3333
		4	2	1	50
		5	4	4	100
		6	2	2	100
		7	3	2	66.6667
		8	7	5	71.4286
		9	2	2	100
		10	4	2	50
		11	4	3	75
		12	4	1	25
		13	4	4	100
						75.9524
	Treated 4mM EDTA	37	1	0	0
		38	1	0	0
		40	1	1	100
		41	7	3	42.8571
		42	2	0	0
		43	1	0	0
		44	3	0	0
		45	2	1	50
		46	1	0	0
		47	3	0	0
		48	3	3	100
		49	1	0	0
		50	2	1	50
		52	5	3	60
						28.7755
HO744	Untreated	15	8	3	37.5
		16	6	6	100
		17	2	0	0
		18	7	7	100
		19	8	5	62.5
		20	1	1	100
		21	5	2	40
		22	3	2	66.6667
		23	1	0	0
		24	3	3	100
		25	6	4	66.6667
						61.2121
	Treated 4mM EDTA	26	1	0	0
		27	1	0	0
		28	2	0	0
		29	1	0	0
		30	3	1	33.3333
		31	3	1	33.3333
		32	2	0	0
		33	2	1	50
		34	2	0	0
		35	4	3	75
						19.1667
#9 SB	Untreated	1	3	2	66.6667
		4	12	7	58.3333
		5	3	1	33.3333
		6	6	3	50
		7	2	1	50
		8	1	1	100
		9	5	4	80
		10	6	4	66.6667
		11	4	2	50
						61.6667
	Treated 4mM EDTA	12	4	2	50
		13	8	5	62.5
		14	6	4	66.6667
		16	3	1	33.3333
		17	3	1	33.3333
		18	3	2	66.6667
		19	5	3	60
		20	8	5	62.5
		22	7	5	71.4286
		23	9	3	33.3333
		24	6	3	50
						53.9762

## Sheet: Fig.4i
RET morphology analysis
UNDIFF											fraction of total	Compact	Mixed	Cystic
name.b4	name.b5	RET	samples	Morphology	Group						RET+	85.7143	9.52381	4.7619
5	5_S12	21.6079	#6 SB1	compact	Positive						RET-	54.5455	15.1515	30.303
5D3	5D3_S20	6.4743	#9 SB24	compact	Positive
39	39_S43	6.14234	#6 SB4	compact	Positive						Spearman r	RET vs morphology rank
15	15_S22	5.59545	#5 CDH AF pre CDH2	compact	Positive		Group	(All)			r	0.3038
63	63_S65	4.69483	HO727 SB13	mixed (cystic and compact)	Positive						95% confidence interval	0.03110 to 0.5344
13	13_S20	4.42063	HO724 L1	compact	Positive		Row Labels	Count of Morphology
4B5	4B5_S20	3.55103	H0760 pre (#13 CDH AF) #3	compact	Positive		compact	36			P value
5D4	5D4_S28	2.95689	#10 SB #18	compact	Positive		cystic	11			P (two-tailed)	0.0255
4B1	4B1_S2	2.11123	H0760 pre (#13 CDH AF) #15	compact	Positive		mixed (cystic and compact)	7			P value summary	*
F2	F2_S14	2.07261	HO744 #23	compact	Positive		Grand Total	54			Exact or approximate P value?	Approximate
5H3	5H3_S24	1.92971	#14 CDH pre #1	mixed (cystic and compact)	Positive						Significant? (alpha = 0.05)	Yes
D1	D1_S4	1.84372	HO742 K1	compact	Positive
2	2_S9	1.77514	HO724 EN1	compact	Positive						Number of XY Pairs	54
12	12_S19	1.74931	HO734 L1	compact	Positive
48	48_S50	1.72813	HO734 SI1	compact	Positive
61	61_S63	1.68886	HO724 K2	compact	Positive
59	59_S61	1.59723	HO734 SI2	compact	Positive
1	1_S8	1.5676	HO721 L1	compact	Positive
37	37_S41	1.4861	HO724 L3	compact	Positive
5G4	5G4_S31	1.46038	#14 CDH pre #2	cystic	Positive
5A2	5A2_S9	1.33615	HO778 #8	compact	Positive
70	70_S71	0.818932	HO734 SI5	compact	Negative
G1	G1_S7	0.403852	HO744 #4	cystic	Negative
4D2	4D2_S9	0.297393	HO775 SB	compact	Negative
27	27_S34	0.199478	#6 SB3	cystic	Negative
4A5	4A5_S19	0.196925	HO744 #12	mixed (cystic and compact)	Negative
62	62_S64	0.188692	HO724 SI2	compact	Negative
25	25_S32	0.167558	HO724 L2	cystic	Negative
64	64_S66	0.159154	HO727 SB14	compact	Negative
60	60_S62	0.152345	HO734 SI4	mixed (cystic and compact)	Negative
26	26_S33	0.137265	#5 CDH AF pre CDH3	compact	Negative
R	R_S15	0.091309	HO687-32	compact	Negative
4	4_S11	0	#6 SB N1	compact	Negative
49	49_S51	0	HO724 K1	compact	Negative
31	31_S36	0	HO728 SB1	compact	Negative
24	24_S31	0	HO734 K1	compact	Negative
47	47_S49	0	HO734 K2	compact	Negative
A1	A1_S1	0	HO741 K1	compact	Negative
B1	B1_S2	0	HO742 L1	cystic	Negative
C1	C1_S3	0	HO742 SI1	compact	Negative
4A3	4A3_S11	0	HO744 #10	mixed (cystic and compact)	Negative
4A6	4A6_S23	0	HO744 #13	cystic	Negative
E2	E2_S13	0	HO744 #15	cystic	Negative
4A7	4A7_S27	0	HO744 #16	cystic	Negative
4A8	4A8_S31	0	HO744 #17	compact	Negative
4A9	4A9_S35	0	HO744 #18	compact	Negative
4A10	4A10_S39	0	HO744 #19	mixed (cystic and compact)	Negative
4A1	4A1_S1	0	HO744 #20	cystic	Negative
A2	A2_S9	0	HO744 #6	cystic	Negative
4A2	4A2_S6	0	HO744 #9	mixed (cystic and compact)	Negative
E6	E6_S45	0	HO754 #7	compact	Negative
F6	F6_S46	0	HO754 #9	compact	Negative
B7	B7_S50	0	HO758 #2	compact	Negative
H1		0	HO744 #5	cystic	Negative

## Sheet: Fig.4j
IF quantification - % positive cells
sample	CT	DIFF		Table Analyzed	CALB1 KAFO
HO742 K1	4.7	26.9
HO724 SI2	0	11.7		Column B	DIFF
HO727 SB13	0	8.6		vs.	vs.
#6SB1	29.8	36.9		Column A	CT
Mean	8.625	21.03		Paired t test
Std. Error of Mean	7.145	6.632		P value	0.0357
				P value summary	*
				Significantly different (P < 0.05)?	Yes
				One- or two-tailed P value?	Two-tailed
				t, df	t=3.643, df=3
				Number of pairs	4
				How big is the difference?
				Mean of differences (B - A)	12.4
				SD of differences	6.808
				SEM of differences	3.404
				95% confidence interval	1.566 to 23.23
				R squared (partial eta squared)	0.8156
				How effective was the pairing?
				Correlation coefficient (r)	0.8805
				P value (one tailed)	0.0598
				P value summary	ns
				Was the pairing significantly effective?	No
