# Supplementary material for: Single-cell guided prenatal derivation of primary fetal epithelial organoids from human amniotic and tracheal fluids
Source: Nat Med. 2024 Mar 4;30(3):875–87. doi: 10.1038/s41591-024-02807-z (PMC10957479; doi:10.1038/s41591-024-02807-z)
Supplement: Supplementary file 11 — Statistical source data. [file 41591_2024_2807_MOESM11_ESM.xlsx]

## Sheet: Fig. 5d
IF quantification - % positive cells
sample	NKX2-1	SOX2	P63	Ki67
HO727 SB1	100	100	51.5914	21.3916
HO744 #14	100	88.2892	81.5863	10.6947
HO754 #1	100	96.4156	94.6559	39.4626
HO789 #1	93.1	79.6	78.8	19.1
HO773 #1	93.9	72.6	45.5	34.5
HO777	82	82.3	58	24.4
Mean	94.83	86.53	68.36	24.92
Std. Error of Mean	2.879	4.251	7.93	4.29

## Sheet: Fig. 5g
IF quantification FOXJ1 - % positive cells
sample	CT	DIFF		Table Analyzed	FOXJ1 LAFO
HO754 #1	4.7	88
HO727 SB1	0	46.5		Column B	DIFF
HO773 #1	5.1	47.5		vs.	vs.
HO789 #1	0	75.7		Column A	CT
HO777	0	56.3
				Paired t test
Mean	1.96	62.8		P value	0.0016
Std. Error of Mean	1.202	8.196		P value summary	**
				Significantly different (P < 0.05)?	Yes
				One- or two-tailed P value?	Two-tailed
				t, df	t=7.571, df=4
				Number of pairs	5
				How big is the difference?
				Mean of differences (B - A)	60.84
				SD of differences	17.97
				SEM of differences	8.036
				95% confidence interval	38.53 to 83.15
				R squared (partial eta squared)	0.9348
				How effective was the pairing?
				Correlation coefficient (r)	0.2051
				P value (one tailed)	0.3703
				P value summary	ns
				Was the pairing significantly effective?	No
