# Supplementary material for: Single-cell guided prenatal derivation of primary fetal epithelial organoids from human amniotic and tracheal fluids
Source: Nat Med. 2024 Mar 4;30(3):875–87. doi: 10.1038/s41591-024-02807-z (PMC10957479; doi:10.1038/s41591-024-02807-z)
Supplement: Supplementary file 12 — Statistical source data. [file 41591_2024_2807_MOESM12_ESM.xlsx]

## Sheet: Fig.6d
Organoid formation efficiency at P0
% Organoid formation efficiency = (formed organoids/plated viable cells)*100
CDH AMNIOTIC FLUID	plated viable cells	formed organoids	% OFE	GA
HO730 CDH AF pre FETO	200000	9	0.0045	28+5
#2 R-CDH AF pre FETO	420000	4	0.000952381	29+3
#4 L-CDH AF pre FETO	40000	1	0.0025	28+6
#5 R-CDH AF pre FETO	420000	4	0.000952381	29+4
#9 CDH AF post FETO	60000	8	0.0133333	33+6
#11 CDH AF pre FETO	16000	11	0.06875	27+6
HO760 CDH AF pre FETO	86000	15	0.0174419	28+1
HO768 CDH AF pre FETO	40000	1	0.0025	29+6
HO768 CDH AF post FETO	300000	1	0.000333333	33+6
#14 CDH AF pre FETO	26000	9	0.0346154	27+2
#16 CDH AF pre FETO	11000	9	0.0818182	28+5
#17 CDH AF pre FETO	16000	8	0.05	29
#18 CDH AF pre FETO	40000	3	0.0075	Foeticide (29+5)
#19 CDH AF pre FETO	120000	2	0.00166667	27+6
HO823a CDH AF pre FETO	300000	85	0.0283333	29+2
#20 CDH AF pre FETO	14000	14	0.1	28+4
AVERAGE %			0.0259498
SUM	2109000	184
CDH TRACHEAL FLUID
HO730 CDH TF pre FETO	60000	4	0.00666667	28+5
HO730 CDH TF post FETO	260000	33	0.0126923	32+6
#9 CDH TF post FETO	12000	5	0.0416667	33+6
#10 CDH TF PRE FETO	50000	36	0.072	31+4
HO768 CDH TF post FETO	1000000	14	0.0014	33+6
HO823a CDH TF pre FETO	24000	2	0.00833333	29+2
HO823b CDH TF post FETO	30000	43	0.143333	34+1
AVERAGE %			0.0408703
SUM	1436000	137
Area at P0
P0 area CDH AFO um2	P0 area CDH TFO um2
73864.7	350362
42610.6	62901.1
121886	150042
72328	334678
116009	34434.1
162409	244768
88942.4	166605
58232.7	182468
21634.1	333766
18788.8	365230
24589.4	312325
54496.6	633830
96158.2	316875
24997.3	313197
101474	629709
48382.9	495407
118663	327257
51584.6	380467
104929	325791
69510.9	576881
177936	250149
273177	227185
324232	22882.8
375747	11076.8
393365	76074.1
156427	52430.4
218591	24496.2
235901	72641
303772	289167
425628	215471
110748	201712
50362.5	89380.2
86380	264181
29179.6	198375
51364.8	110595
65048.9	246275
13817.3	463251
16732.6	476082
21752.3	160315
412072	170874
54816.2	279309
62306.8	87900.1
75133.4	180007
1.2179e+06	66117.8
23662	378935
61549.2	161152
131227	140817
25338.6	117246
16684.3	265292
157508	101593
160796	287659
16790.8	285519
32086.6	113329
67925.9	177678
47172.5	144753
30549.8	416786
63164.2	42374.2
97053.9	142210
30454.9	44889.9
102067	134598
54273.5	135577
128253	253712
51516.3	249242
25673.3	442637
10264.3	285747
76067.4	228808
54871.2	261917
24452.9	255307
109794	494926
70200.2	164695
182853	325076
260096	82520.7
303511	195804
394269	396855
380892	129342
150077	309238
218139	298088
217913	112816
308855	193966
381363	469721
82728.8	137680
105355	49623.3
25808.1	137723
48407.9	170251
86013.7	246889
11915.9	483110
22022.1	31094.3
28278.9	312579
413521	18763.8
55100.9	108683
1.23755e+06	17217.1
65538.4
72229.8
51654.5
55632.1
132284
193488
176338
21544.2
21177.9
70145.3
71880.1
36696.8
100380
53883.9
46489.9
46761.3
38030.4
23675.3
29304.5
108444
198853
32281.4
49140.5
83716.1
53519.3
208042
437256
131180
91223.3
182563
69274.5
260882
1.08586e+06
500119
294638
291381
249547
57248.7
49480.1
218036
150495
296255
166994
407878
702630
118761
118761
659313
468352
1.0661e+06
87520.5
567366
995966
559970
439267
419215
Morphological analysis
	LAFO										CDH LAFO										CDH LTFO
cystic	62.5	100	14.3	66.7	100	0	100	100	100	100	0	50	0	36.4	85.7	0	85.7	0	0	100	0	70	66.7
compact	0	0	64.3	0	0	100	0	0	0	0	100	50	100	18.2	14.3	81.8	0	0	100	0	100	30	33.3
mixed	37.5	0	28.6	11.1	0	0	0	0	0	0	0	0	0	45.5	0	18.2	14.3	100	0	0	0	0	0
Within each row, compare columns (simple effects within rows)
Number of families	3
Number of comparisons per family	3
Alpha	0.05
Tukey's multiple comparisons test	Predicted (LS) mean diff.	95.00% CI of diff.	Below threshold?	Summary	Adjusted P Value
cystic
LAFO vs. CDH LAFO	38.57	0.3129 to 76.83	Yes	*	0.0477
LAFO vs. CDH LTFO	28.78	-27.53 to 85.10	No	ns	0.4413
CDH LAFO vs. CDH LTFO	-9.787	-66.10 to 46.53	No	ns	0.9085
compact
LAFO vs. CDH LAFO	-30	-68.26 to 8.257	No	ns	0.152
LAFO vs. CDH LTFO	-38	-94.32 to 18.31	No	ns	0.2444
CDH LAFO vs. CDH LTFO	-8.003	-64.32 to 48.31	No	ns	0.9378
mixed
LAFO vs. CDH LAFO	-10.08	-48.34 to 28.18	No	ns	0.8025
LAFO vs. CDH LTFO	7.72	-48.59 to 64.03	No	ns	0.942
CDH LAFO vs. CDH LTFO	17.8	-38.51 to 74.11	No	ns	0.729
Test details	Predicted (LS) mean 1	Predicted (LS) mean 2	Predicted (LS) mean diff.	SE of diff.	N1	N2	q	DF
cystic
LAFO vs. CDH LAFO	74.35	35.78	38.57	15.92	10	10	3.426	60
LAFO vs. CDH LTFO	74.35	45.57	28.78	23.43	10	3	1.737	60
CDH LAFO vs. CDH LTFO	35.78	45.57	-9.787	23.43	10	3	0.5907	60
compact
LAFO vs. CDH LAFO	16.43	46.43	-30	15.92	10	10	2.665	60
LAFO vs. CDH LTFO	16.43	54.43	-38	23.43	10	3	2.294	60
CDH LAFO vs. CDH LTFO	46.43	54.43	-8.003	23.43	10	3	0.483	60
mixed
LAFO vs. CDH LAFO	7.72	17.8	-10.08	15.92	10	10	0.8955	60
LAFO vs. CDH LTFO	7.72	0	7.72	23.43	10	3	0.4659	60
CDH LAFO vs. CDH LTFO	17.8	0	17.8	23.43	10	3	1.074	60

## Sheet: Fig.6e
IF quantification - % positive cells
	LAFO						CDH LAFO				CDH LTFO
NKX2-1	100	100	100	93.1	93.9	82	92.8	86.3	90.4	79.8	98.7	80.1388	99.5098	92.5
SOX2	100	88.2892	96.4156	79.6	72.6	82.3	87.9	1.7	87.9	11.9	88.6	75	100	57.7
SOX9	0	0	0	0	0	0	0	0	48.1	58.8	53.2	33.0065	87.8692	77.7
P63	51.5914	81.5863	94.6559	78.8	45.5	58	85.8	4	66.8	59.2	92.5499	78.51	92.5	65.6
Ki67	21.3916	10.6947	39.4626	19.1	34.5	24.4	21	24.2	61.2	8.8	17.4	19.9	8.69457	42.8
samples	HO727 SB1	HO744 #14	HO754 #1	HO789 #1	HO773 #1	HO777	HO760 2	HO768	#17 CDH6	HO823a	HO730 TF2	#10 CDH TF3	HO768 TF3	HO730 TF11

## Sheet: Fig.6k
IF quantification - % positive cells
	CT	CDH		Table Analyzed	FOXJ1 CDH vs HEALTHY
	88	15.6
	46.5	1.2		Column B	CDH
	47.5	55.7		vs.	vs.
	75.7	46.5		Column A	CT
	56.3	26.5
				Unpaired t test with Welch's correction
mean	62.8	29.1		P value	0.0318
Std. Error of Mean	8.196	9.944		P value summary	*
				Significantly different (P < 0.05)?	Yes
				One- or two-tailed P value?	Two-tailed
				Welch-corrected t, df	t=2.615, df=7.719
				How big is the difference?
				Mean of column A	62.8
				Mean of column B	29.1
				Difference between means (B - A) ± SEM	-33.70 ± 12.89
				95% confidence interval	-63.61 to -3.794
				R squared (eta squared)	0.4698
				F test to compare variances
				F, DFn, Dfd	1.472, 4, 4
				P value	0.717
				P value summary	ns
				Significantly different (P < 0.05)?	No

## Sheet: Fig.6l
CILIARY BEATING FREQUENCY (Hz)
CT LAFO	CBF VALUES	MEAN		CDH	CBF VALUES	MEAN
HO727	11.9917			HO760 line4	11.0248
	12.4748				10.1524
	12.5274				10.6213
	14.1366				9.51348
	13.1727				13.7984
	14.3308				15.9284
	11.3895				12.5706
	14.1366				11.4103
	14.1654				13.4985
	12.8936	13.1219			14.6588
HO773	13.9228				14.5902
	17.6047				12.8489
	14.2192				16.5286
	16.9144				14.5306	12.9768
	17.589			HO760 line2	14.3935
	12.7853				15.5644
	17.2892				15.192
	13.5315				11.9064
	14.5872				11.5961
	16.6339	15.5077			9.55521
HO777	12.0433				10.9277
	12.2564				13.3405
	12.33				12.168
	12				14.958	12.9602
	13.6923			HO730 TF11	10.8316
	13.9062				12.3183
	12.5529				8.36466
	13.2616				10.5952
	13.0882				11.4103
	13	12.8131			9.36842
HO789	9.58019				11.5157
	10.5662				9.67391
	12.4766				9.751
	12.2029				10.6587	10.4488
	11.1449			HO730 TF12	10.9298
	12.6018				9.74453
	11.2252				8.42604
	12.6578				11.4691
	12.1088				11.991
	11.379	11.5943			11.8667
					9.70405
					9.56989
					11.0103
					12.33	10.7041
				#10CDH TF3	10.6587
					12.7143
					10.8371
					13.4848
					12.4042	12.0198
