# Supplementary material for: Single-cell guided prenatal derivation of primary fetal epithelial organoids from human amniotic and tracheal fluids
Source: Nat Med. 2024 Mar 4;30(3):875–87. doi: 10.1038/s41591-024-02807-z (PMC10957479; doi:10.1038/s41591-024-02807-z)
Supplement: Supplementary file 14 — Statistical source data. [file 41591_2024_2807_MOESM14_ESM.xlsx]

## Sheet: Extended Data Fig.2a
Organoids generated per fluid (%)
AF (n=26/29)			CDH AF (n=16/20)			CDH TF (n=7/17)
Mean	Upper limit	Lower limit	Mean	Upper limit	Lower limit	Mean	Upper limit	Lower limit
89.66	97.81	72.65	80	94.27	56.34	41.18	67.08	18.44
