# Supplementary material for: Single-cell guided prenatal derivation of primary fetal epithelial organoids from human amniotic and tracheal fluids
Source: Nat Med. 2024 Mar 4;30(3):875–87. doi: 10.1038/s41591-024-02807-z (PMC10957479; doi:10.1038/s41591-024-02807-z)
Supplement: Supplementary file 15 — Statistical source data. [file 41591_2024_2807_MOESM15_ESM.xlsx]

## Sheet: Extended Data Fig.3d
qPCR analysis
											relative to ave control			relative to each control					relative to ave control				GRAPH
	LGR5			CT	AVG		ACTIN	AVG	STDEV	Norm (vs - HK)	AVG internal control	ΔCt Reference (sample - Ctrl)	ΔΔCt Relative epression	AVG internal control	ΔCt Reference (sample - Ctrl)	ΔΔCt Relative epression	st dev		mORG	LGR5	st dev		BM50	BM50+CHIR	BM50+DAPT
Clone 1 BM50	A4	EXP20 01	LGR5	22.9727	22.9516	0.614489	14.4822	14.3285	0.133971	8.62309	9.66708	-1.04399	2.06193				0.628923	mORG	Clone 1 BM50	2.06193	0.628923		2.06193	28.9104	0.89503
	A5	EXP20 01	LGR5	22.3268			14.2369												Clone 1 CHIR	28.9104	0.429945		1.40778	17.9897	0.43976
	A6	EXP20 01	LGR5	23.5552			14.2663												Clone 1 DAPT	0.89503	0.585903		0.388483	10.3724	0.234035
Clone 1 CHIR	C4	EXP20 02	LGR5	20.9465	20.6959	0.354318	15.9701	15.8824	0.24354	4.81357		-4.85352	28.9104				0.429945		Clone 2 BM50	1.40778	0.614369		0.886786	7.23364	0.53268
	C5	EXP20 02	LGR5	20.4454			16.0699												Clone 2 CHIR	17.9897	0.520278		1	17.246	0.373528
	C6	EXP20 02	LGR5	22.4616451263428			15.6071												Clone 2 DAPT	0.43976	0.300782	ave	1.149	16.3504	0.495007
Clone 1 DAPT	E4	EXP20 03	LGR5	26.224	26.5259	0.567603	16.8319	16.6989	0.14529	9.82708		0.159992	0.89503				0.585903		Clone 3 BM50	0.388483	0.107194	stdev	0.626448	8.36804	0.248673
	E5	EXP20 03	LGR5	26.1731			16.7209												Clone 3 CHIR	10.3724	0.42961	sem	0.513846	7.31214	0.221374
	E6	EXP20 03	LGR5	27.1807			16.5438												Clone 3 DAPT	0.234035	0.179914
Clone 2 BM50	I4	EXP20 05	LGR5	24.3056	24.6326	0.416746	14.9377	15.4589	0.451411	9.17366		-0.493422	1.40778				0.614369		Clone 5 BM50	0.886786	0.606115
	I5	EXP20 05	LGR5	24.4904			15.7165												Clone 5 CHIR	7.23364	0.204481
	I6	EXP20 05	LGR5	25.1018			15.7226												Clone 5 DAPT	0.53268	0.56199
Clone 2 CHIR	K4	EXP20 06	LGR5	22.9042	23.194	0.399524	18.0791	17.696	0.333271	5.49798		-4.1691	17.9897				0.520278		Pt 2 BM50	1	0.534107
	K5	EXP20 06	LGR5	23.028			17.473												Pt 2 CHIR	17.246	1.01857
	K6	EXP20 06	LGR5	23.6498			17.5359												Pt 2 DAPT	0.373528	0.198409
Clone 2 DAPT	M4	EXP20 07	LGR5	25.534	25.6992	0.213613	14.7847	14.8469	0.211753	10.8523		1.18521	0.43976				0.300782
	M5	EXP20 07	LGR5	25.6233			14.6732
	M6	EXP20 07	LGR5	25.9404			15.0828
Clone 3 BM50	B4	EXP20 09	LGR5	25.8764	25.8746	0.094148	14.792	14.8435	0.0512512	11.0312		1.36407	0.388483				0.107194
	B5	EXP20 09	LGR5	25.7796			14.8945
	B6	EXP20 09	LGR5	25.9679			14.8438
Clone 3 CHIR	D4	EXP20 10	LGR5	23.0459	23.2221	0.186011	16.531	16.9297	0.387252	6.29241		-3.37467	10.3724				0.42961
	D5	EXP20 10	LGR5	23.2038			16.9536
	D6	EXP20 10	LGR5	23.4166			17.3044
Clone 3 DAPT	F4	EXP20 11	LGR5	26.7481	26.8171	0.0983026	15.1986	15.0548	0.150684	11.7623		2.09521	0.234035				0.179914
	F5	EXP20 11	LGR5	26.9296			14.8981
	F6	EXP20 11	LGR5	26.7735			15.0677
Clone 5 BM50	J4	EXP20 13	LGR5	24.8149	24.8618	0.0635285	15.514	15.0214	0.602776	9.84043		0.173342	0.886786				0.606115
	J5	EXP20 13	LGR5	24.9341			14.3492
	J6	EXP20 13	LGR5	24.8364			15.201
Clone 5 CHIR	L4	EXP20 14	LGR5	24.0878	24.1598	0.152075	17.4163	17.3474	0.136695	6.81236		-2.85472	7.23364				0.204481
	L5	EXP20 14	LGR5	24.057			17.4359
	L6	EXP20 14	LGR5	24.3345			17.19
Clone 5 DAPT	N4	EXP20 15	LGR5	25.203	25.4866	0.495156	15.1802	14.9108	0.265808	10.5757		0.908658	0.53268				0.56199
	N5	EXP20 15	LGR5	25.1984			14.6488
	N6	EXP20 15	LGR5	26.0583			14.9034
Pt 2 BM50	C4	EXP28 02	LGR5	24.2232	24.4607	0.324744	16.116	15.6504	0.424042	8.81032	8.81032	0	1				0.534107
	C5	EXP28 02	LGR5	24.3281			15.2863
	C6	EXP28 02	LGR5	24.8307			15.5488
Pt 2 CHIR	G4	EXP28 03	LGR5	21.2516	21.0541	0.462748	17.3426	16.352	0.907382	4.70213		-4.10819	17.246				1.01857
	G5	EXP28 03	LGR5	20.5254			16.1524
	G6	EXP28 03	LGR5	21.3854			15.5611
Pt 2 DAPT	E4	EXP28 04	LGR5	25.8869	25.7634	0.115804	15.6251	15.5324	0.161107	10.231		1.42071	0.373528				0.198409
	E5	EXP28 04	LGR5	25.746			15.6257
	E6	EXP28 04	LGR5	25.6573			15.3464
											relative to ave control			relative to each control					relative to ave control
	LYZ			CT	AVG		ACTIN	AVG	STDEV	Norm (vs - HK)	AVG internal control	ΔCt Reference (sample - Ctrl)	ΔΔCt Relative epression	AVG internal control	ΔCt Reference (sample - Ctrl)	ΔΔCt Relative epression	st dev		mORG	LYZ	st dev		BM50	BM50+CHIR	BM50+DAPT
Clone 1 BM50	A1	EXP20 01	LYZ	15.3262	15.1294	0.239491	14.4822	14.3285	0.133971	0.800886	2.04096	-1.24008	2.36211				0.274416	mORG	Clone 1 BM50	2.36211	0.274416		2.36211	2.92382	0.655503
	A2	EXP20 01	LYZ	14.8627			14.2369												Clone 1 CHIR	2.92382	0.368746		0.311578	0.71657	0.106932
	A3	EXP20 01	LYZ	15.1991			14.2663												Clone 1 DAPT	0.655503	0.165984		3.48065	18.9976	2.53313
Clone 1 CHIR	C1	EXP20 02	LYZ	16.1214	16.3755	0.276878	15.9701	15.8824	0.24354	0.493109		-1.54785	2.92382				0.368746		Clone 2 BM50	0.311578	0.651181		0.390366	0.949759	0.334738
	C2	EXP20 02	LYZ	16.6706			16.0699												Clone 2 CHIR	0.71657	0.336242		1	1.13384	0.663668
	C3	EXP20 02	LYZ	16.3345			15.6071												Clone 2 DAPT	0.106932	0.430839	ave	1.50894	4.94431	0.858794
Clone 1 DAPT	E1	EXP20 03	LYZ	19.3952	19.3491	0.0802587	16.8319	16.6989	0.14529	2.65029		0.609325	0.655503				0.165984		Clone 3 BM50	3.48065	0.629675	stdev	1.37472	7.90453	0.96472
	E2	EXP20 03	LYZ	19.3958			16.7209												Clone 3 CHIR	18.9976	0.413134	sem	0.674819	2.21116	0.384065
	E3	EXP20 03	LYZ	19.2565			16.5438												Clone 3 DAPT	2.53313	0.652893
Clone 2 BM50	I1	EXP20 05	LYZ	19.7213	19.1822	0.469324	14.9377	15.4589	0.451411	3.7233		1.68233	0.311578				0.651181		Clone 5 BM50	0.390366	0.606314
	I2	EXP20 05	LYZ	18.8641			15.7165												Clone 5 CHIR	0.949759	0.25172
	I3	EXP20 05	LYZ	18.9613			15.7226												Clone 5 DAPT	0.334738	0.325022
Clone 2 CHIR	K1	EXP20 06	LYZ	20.2216	20.2178	0.0446006	18.0791	17.696	0.333271	2.52178		0.48082	0.71657				0.336242		Pt 2 BM50	1	0.624988
	K2	EXP20 06	LYZ	20.1714			17.473												Pt 2 CHIR	1.13384	0.909672
	K3	EXP20 06	LYZ	20.2604			17.5359												Pt 2 DAPT	0.663668	0.264437
Clone 2 DAPT	M1	EXP20 07	LYZ	19.6823	20.1131	0.37521	14.7847	14.8469	0.211753	5.2662		3.22524	0.106932				0.430839
	M2	EXP20 07	LYZ	20.3685			14.6732
	M3	EXP20 07	LYZ	20.2885			15.0828
Clone 3 BM50	B1	EXP20 09	LYZ	14.7769	15.0851	0.627586	14.792	14.8435	0.0512512	0.241607		-1.79936	3.48065				0.629675
	B2	EXP20 09	LYZ	14.6711			14.8945
	B3	EXP20 09	LYZ	15.8072			14.8438
Clone 3 CHIR	D1	EXP20 10	LYZ	14.7822	14.7229	0.143929	16.531	16.9297	0.387252	-2.20678		-4.24774	18.9976				0.413134
	D2	EXP20 10	LYZ	14.5588			16.9536
	D3	EXP20 10	LYZ	14.8277			17.3044
Clone 3 DAPT	F1	EXP20 11	LYZ	15.6342	15.7548	0.635267	15.1986	15.0548	0.150684	0.700042		-1.34092	2.53313				0.652893
	F2	EXP20 11	LYZ	16.4418			14.8981
	F3	EXP20 11	LYZ	15.1885			15.0677
Clone 5 BM50	J1	EXP20 13	LYZ	18.4606	18.4195	0.0653972	15.514	15.0214	0.602776	3.39806		1.3571	0.390366				0.606314
	J2	EXP20 13	LYZ	18.3441			14.3492
	J3	EXP20 13	LYZ	18.4538			15.201
Clone 5 CHIR	L1	EXP20 14	LYZ	19.4533	19.4627	0.21137	17.4163	17.3474	0.136695	2.11533		0.074366	0.949759				0.25172
	L2	EXP20 14	LYZ	19.2562			17.4359
	L3	EXP20 14	LYZ	19.6786			17.19
Clone 5 DAPT	N1	EXP20 15	LYZ	18.716	18.5307	0.187044	15.1802	14.9108	0.265808	3.61986		1.5789	0.334738				0.325022
	N2	EXP20 15	LYZ	18.342			14.6488
	N3	EXP20 15	LYZ	18.534			14.9034
Pt 2 BM50	C1	EXP28 02	Lyz	16.109	16.6219	0.459129	16.116	15.6504	0.424042	0.971563	0.971563	0	1				0.624988
	C2	EXP28 02	Lyz	16.7623			15.2863
	C3	EXP28 02	Lyz	16.9945			15.5488
Pt 2 CHIR	E1	EXP28 03	Lyz	17.1029	17.1424	0.0645064	17.3426	16.352	0.907382	0.790349		-0.181214	1.13384				0.909672
	E2	EXP28 03	Lyz	17.1074			16.1524
	E3	EXP28 03	Lyz	17.2168			15.5611
Pt 2 DAPT	G1	EXP28 04	Lyz	16.8612	17.0954	0.209693	15.6251	15.5324	0.161107	1.56303		0.591466	0.663668				0.264437
	G2	EXP28 04	Lyz	17.1592			15.6257
	G3	EXP28 04	Lyz	17.2658			15.3464
											relative to ave control			relative to each control					relative to ave control
	OLFM4			CT	AVG		ACTIN	AVG	STDEV	Norm (vs - HK)	AVG internal control	ΔCt Reference (sample - Ctrl)	ΔΔCt Relative epression	AVG internal control	ΔCt Reference (sample - Ctrl)	ΔΔCt Relative epression	st dev		0	OLFM4	st dev		BM50	BM50+CHIR	BM50+DAPT
Clone 1 BM50	A7	EXP20 01	OLFM4	22.3393	22.6015	0.264909	14.4822	14.3285	0.133971	8.27301	8.48906	-0.216053	1.16155				0.296859		Clone 1 BM50	1.16155	0.296859		1.16155	6.41097	0.191793
	A8	EXP20 01	OLFM4	22.5961			14.2369												Clone 1 CHIR	6.41097	0.375797		0.00777124	0.0211477	0.000177252
	A9	EXP20 01	OLFM4	22.8691			14.2663												Clone 1 DAPT	0.191793	0.288086		12.3844	119.579	3.00188
Clone 1 CHIR	C7	EXP20 02	OLFM4	21.362	21.6909	0.286202	15.9701	15.8824	0.24354	5.80852		-2.68054	6.41097				0.375797		Clone 2 BM50	0.00777124	0.457837		8.94533	41.2283	1.65661
	C8	EXP20 02	OLFM4	21.8269			16.0699												Clone 2 CHIR	0.0211477	0.630432		1	2.4431	0.293109
	C9	EXP20 02	OLFM4	21.8837			15.6071												Clone 2 DAPT	0.000177252	1.45598	ave	4.69981	33.9366	1.02871
Clone 1 DAPT	E7	EXP20 03	OLFM4	27.3219	27.5703	0.248766	16.8319	16.6989	0.14529	10.8714		2.38238	0.191793				0.288086		Clone 3 BM50	12.3844	0.213965	stdev	5.59688	50.7139	1.28327
	E8	EXP20 03	OLFM4	27.5695			16.7209												Clone 3 CHIR	119.579	0.409142	sem	2.10182	15.1769	0.460055
	E9	EXP20 03	OLFM4	27.8194			16.5438												Clone 3 DAPT	3.00188	0.22435
Clone 2 BM50	I7	EXP20 05	OLFM4	30.8686	30.9556	0.0764344	14.9377	15.4589	0.451411	15.4967		7.00764	0.00777124				0.457837		Clone 5 BM50	8.94533	0.699624
	I8	EXP20 05	OLFM4	30.9863			15.7165												Clone 5 CHIR	41.2283	0.181832
	I9	EXP20 05	OLFM4	31.0119			15.7226												Clone 5 DAPT	1.65661	0.26849
Clone 2 CHIR	K7	EXP20 06	OLFM4	31.1524	31.7484	0.53514	18.0791	17.696	0.333271	14.0524		5.56335	0.0211477				0.630432		Pt 2 BM50	1	0.42984
	K8	EXP20 06	OLFM4	31.9051			17.473												Pt 2 CHIR	2.4431	0.957101
	K9	EXP20 06	OLFM4	32.1877			17.5359												Pt 2 DAPT	0.293109	0.262429
Clone 2 DAPT	M7	EXP20 07	OLFM4	34.655	35.7979	1.4405	14.7847	14.8469	0.211753	20.951		12.4619	0.000177252				1.45598
	M8	EXP20 07	OLFM4	37.4159			14.6732
	M9	EXP20 07	OLFM4	35.3227			15.0828
Clone 3 BM50	B7	EXP20 09	OLFM4	19.8505	19.7021	0.207736	14.792	14.8435	0.0512512	4.85861		-3.63045	12.3844				0.213965
	B8	EXP20 09	OLFM4	19.4647			14.8945
	B9	EXP20 09	OLFM4	19.791			14.8438
Clone 3 CHIR	D7	EXP20 10	OLFM4	18.3661	18.5169	0.132034	16.531	16.9297	0.387252	1.58723		-6.90182	119.579				0.409142
	D8	EXP20 10	OLFM4	18.6116			16.9536
	D9	EXP20 10	OLFM4	18.573			17.3044
Clone 3 DAPT	F7	EXP20 11	OLFM4	21.8443	21.958	0.166214	15.1986	15.0548	0.150684	6.90319		-1.58587	3.00188				0.22435
	F8	EXP20 11	OLFM4	21.8809			14.8981
	F9	EXP20 11	OLFM4	22.1487			15.0677
Clone 5 BM50	J7	EXP20 13	OLFM4	20.4962	20.3493	0.355154	15.514	15.0214	0.602776	5.32792		-3.16113	8.94533				0.699624
	J8	EXP20 13	OLFM4	20.6075			14.3492
	J9	EXP20 13	OLFM4	19.9443			15.201
Clone 5 CHIR	L7	EXP20 14	OLFM4	20.4543	20.4709	0.119905	17.4163	17.3474	0.136695	3.12349		-5.36556	41.2283				0.181832
	L8	EXP20 14	OLFM4	20.5982			17.4359
	L9	EXP20 14	OLFM4	20.3602			17.19
Clone 5 DAPT	N7	EXP20 15	OLFM4	22.6797	22.6716	0.0378554	15.1802	14.9108	0.265808	7.76082		-0.728235	1.65661				0.26849
	N8	EXP20 15	OLFM4	22.7048			14.6488
	N9	EXP20 15	OLFM4	22.6304			14.9034
Pt 2 BM50	C7	EXP28 02	Olfm4	16.9971	17.0325	0.070366	16.116	15.6504	0.424042	1.38209	1.38209	0	1				0.42984
	C8	EXP28 02	Olfm4	17.1135			15.2863
	C9	EXP28 02	Olfm4	16.9868			15.5488
Pt 2 CHIR	G7	EXP28 03	Olfm4	16.5936	16.4454	0.304468	17.3426	16.352	0.907382	0.0933765		-1.28871	2.4431				0.957101
	G8	EXP28 03	Olfm4	16.0952			16.1524
	G9	EXP28 03	Olfm4	16.6474			15.5611
Pt 2 DAPT	E7	EXP28 04	Olfm4	18.6481	18.685	0.207155	15.6251	15.5324	0.161107	3.15258		1.77049	0.293109				0.262429
	E8	EXP28 04	Olfm4	18.4987			15.6257
	E9	EXP28 04	Olfm4	18.9081			15.3464
											relative to ave control			relative to each control					relative to ave control
	MUC2			CT	AVG		ACTIN	AVG	STDEV	Norm (vs - HK)	AVG internal control	ΔCt Reference (sample - Ctrl)	ΔΔCt Relative epression	AVG internal control	ΔCt Reference (sample - Ctrl)	ΔΔCt Relative epression	st dev		mORG	MUC2	st dev		BM50	BM50+CHIR	BM50+DAPT
Clone 1 BM50	A10	EXP20 01	MUC2	25.9705	25.978	0.0808108	14.4822	14.3285	0.133971	11.6495	12.9465	-1.29694	2.45707				0.156456	mORG	Clone 1 BM50	2.45707	0.156456		2.45707	6.54176	11.7665
	A11	EXP20 01	MUC2	26.0623			14.2369												Clone 1 CHIR	6.54176	0.332555		1.84035	3.22773	3.54326
	A12	EXP20 01	MUC2	25.9012			14.2663												Clone 1 DAPT	11.7665	0.361387		0.101811	0.0892627	0.291611
Clone 1 CHIR	C10	EXP20 02	MUC2	25.8644	26.1192	0.226454	15.9701	15.8824	0.24354	10.2368		-2.70968	6.54176				0.332555		Clone 2 BM50	1.84035	0.511017		2.17213	7.06409	5.61802
	C11	EXP20 02	MUC2	26.1954			16.0699												Clone 2 CHIR	3.22773	0.546499		1	0.295283	1.41559
	C12	EXP20 02	MUC2	26.2976			15.6071												Clone 2 DAPT	3.54326	0.213553	ave	1.51427	3.44362	4.52699
Clone 1 DAPT	E10	EXP20 03	MUC2	25.81	26.0887	0.330895	16.8319	16.6989	0.14529	9.38986		-3.55661	11.7665				0.361387		Clone 3 BM50	0.101811	0.203962	stdev	0.960142	3.31348	4.53285
	E11	EXP20 03	MUC2	26.4544			16.7209												Clone 3 CHIR	0.0892627	0.733384	sem	0.677203	1.54004	2.02453
	E12	EXP20 03	MUC2	26.0018			16.5438												Clone 3 DAPT	0.291611	0.179986
Clone 2 BM50	I10	EXP20 05	MUC2	27.2519	27.5254	0.239513	14.9377	15.4589	0.451411	12.0665		-0.87998	1.84035				0.511017		Clone 5 BM50	2.17213	0.603288
	I11	EXP20 05	MUC2	27.627			15.7165												Clone 5 CHIR	7.06409	0.216642
	I12	EXP20 05	MUC2	27.6974			15.7226												Clone 5 DAPT	5.61802	0.319092
Clone 2 CHIR	K10	EXP20 06	MUC2	28.5584	28.952	0.433118	18.0791	17.696	0.333271	11.256		-1.69052	3.22773				0.546499		Pt 2 BM50	1	0.438244
	K11	EXP20 06	MUC2	29.416			17.473												Pt 2 CHIR	0.295283	0.937041
	K12	EXP20 06	MUC2	28.8815			17.5359												Pt 2 DAPT	1.41559	0.512425
Clone 2 DAPT	M10	EXP20 07	MUC2	25.9696	25.9683	0.0276666	14.7847	14.8469	0.211753	11.1214		-1.82508	3.54326				0.213553
	M11	EXP20 07	MUC2	25.9953			14.6732
	M12	EXP20 07	MUC2	25.94			15.0828
Clone 3 BM50	B10	EXP20 09	MUC2	31.0616	31.086	0.197418	14.792	14.8435	0.0512512	16.2425		3.29603	0.101811				0.203962
	B11	EXP20 09	MUC2	30.9018			14.8945
	B12	EXP20 09	MUC2	31.2944			14.8438
Clone 3 CHIR	D10	EXP20 10	MUC2	33.4559	33.362	0.622807	16.531	16.9297	0.387252	16.4323		3.4858	0.0892627				0.733384
	D11	EXP20 10	MUC2	33.9324			16.9536
	D12	EXP20 10	MUC2	32.6975			17.3044
Clone 3 DAPT	F10	EXP20 11	MUC2	29.8421	29.7791	0.0984338	15.1986	15.0548	0.150684	14.7244		1.77789	0.291611				0.179986
	F11	EXP20 11	MUC2	29.6657			14.8981
	F12	EXP20 11	MUC2	29.8296			15.0677
Clone 5 BM50	J10	EXP20 13	MUC2	26.8693	26.8488	0.0248465	15.514	15.0214	0.602776	11.8274		-1.11911	2.17213				0.603288
	J11	EXP20 13	MUC2	26.8558			14.3492
	J12	EXP20 13	MUC2	26.8212			15.201
Clone 5 CHIR	L10	EXP20 14	MUC2	27.2966	27.4734	0.168072	17.4163	17.3474	0.136695	10.126		-2.8205	7.06409				0.216642
	L11	EXP20 14	MUC2	27.6311			17.4359
	L12	EXP20 14	MUC2	27.4925			17.19
Clone 5 DAPT	N10	EXP20 15	MUC2	25.1634	25.3672	0.176539	15.1802	14.9108	0.265808	10.4564		-2.49006	5.61802				0.319092
	N11	EXP20 15	MUC2	25.4672			14.6488
	N12	EXP20 15	MUC2	25.4711			14.9034
Pt 2 BM50	C10	EXP28 02	Muc2	23.2332	23.2995	0.110663	16.116	15.6504	0.424042	7.6491	7.6491	0	1				0.438244
	C11	EXP28 02	Muc2	23.238			15.2863
	C12	EXP28 02	Muc2	23.4272			15.5488
Pt 2 CHIR	G10	EXP28 03	Muc2	26.0279	25.7609	0.233889	17.3426	16.352	0.907382	9.40893		1.75983	0.295283				0.937041
	G11	EXP28 03	Muc2	25.5918			16.1524
	G12	EXP28 03	Muc2	25.6631			15.5611
Pt 2 DAPT	E10	EXP28 04	Muc2	22.2136	22.6801	0.48644	15.6251	15.5324	0.161107	7.1477		-0.501407	1.41559				0.512425
	E11	EXP28 04	Muc2	22.6423			15.6257
	E12	EXP28 04	Muc2	23.1843			15.3464
											relative to ave control			relative to each control					relative to ave control
	ALPI			CT	AVG		ACTIN	AVG	STDEV	Norm (vs - HK)	AVG internal control	ΔCt Reference (sample - Ctrl)	ΔΔCt Relative epression	AVG internal control	ΔCt Reference (sample - Ctrl)	ΔΔCt Relative epression	st dev		mORG	ALPI	st dev		BM50	BM50+CHIR	BM50+DAPT
Clone 1 BM50	A1	EXP20 01	ALPI	22.5067	22.2862	0.258883	15.196	15.2685	0.0785455	7.01771	9.45346	-2.43575	5.41044				0.270536	mORG	Clone 1 BM50	5.41044	0.270536		5.41044	1.48117	6.51087
	A2	EXP20 01	ALPI	22.3507			15.3519												Clone 1 CHIR	1.48117	0.28946		0.107491	1.05564	0.149763
	A3	EXP20 01	ALPI	22.0012			15.2576												Clone 1 DAPT	6.51087	0.553887		0.687274	3.39441	1.92039
Clone 1 CHIR	C1	EXP20 02	ALPI	25.4685	25.5617	0.286027	16.6242	16.675	0.04445	8.88673		-0.566733	1.48117				0.28946		Clone 2 BM50	0.107491	0.92985		2.50188	0.489016	5.10285
	C2	EXP20 02	ALPI	25.8827			16.7069												Clone 2 CHIR	1.05564	0.561634		1	2.23705	0.0700548
	C3	EXP20 02	ALPI	25.3339			16.6938												Clone 2 DAPT	0.149763	0.221294	ave	1.94142	1.73146	2.75078
Clone 1 DAPT	E1	EXP20 03	ALPI	24.4617	24.0703	0.479472	17.216	17.3197	0.277303	6.75061		-2.70285	6.51087				0.553887		Clone 3 BM50	0.687274	0.519779	stdev	2.13135	1.12739	2.92881
	E2	EXP20 03	ALPI	24.2138			17.6339												Clone 3 CHIR	3.39441	0.528408	sem	0.868228	0.774331	1.23019
	E3	EXP20 03	ALPI	23.5355			17.1093												Clone 3 DAPT	1.92039	0.329577
Clone 2 BM50	I1	EXP20 05	ALPI	29.3227	28.5728	0.91763	15.7282	15.9016	0.150254	12.6712		3.21771	0.107491				0.92985		Clone 5 BM50	2.50188	0.430202
	I2	EXP20 05	ALPI	27.5495			15.9928												Clone 5 CHIR	0.489016	0.955987
	I3	EXP20 05	ALPI	28.846			15.9838												Clone 5 DAPT	5.10285	0.519918
Clone 2 CHIR	K1	EXP20 06	ALPI	27.068	27.6713	0.528471	18.5153	18.296	0.190134	9.37534		-0.0781171	1.05564				0.561634		Pt 2 BM50	1	0.435127
	K2	EXP20 06	ALPI	27.8939			18.1773												Pt 2 CHIR	2.23705	0.913189
	K3	EXP20 06	ALPI	28.0521			18.1953												Pt 2 DAPT	0.0700548	0.471201
Clone 2 DAPT	M1	EXP20 07	ALPI	27.7861	27.5378	0.215118	15.2913	15.3451	0.0519134	12.1927		2.73925	0.149763				0.221294
	M2	EXP20 07	ALPI	27.4087			15.3491
	M3	EXP20 07	ALPI	27.4185			15.3949
Clone 3 BM50	B1	EXP20 09	ALPI	24.6163	24.9872	0.519286	14.9822	14.9927	0.0226206	9.9945		0.541043	0.687274				0.519779
	B2	EXP20 09	ALPI	24.7647			15.0187
	B3	EXP20 09	ALPI	25.5807			14.9773
Clone 3 CHIR	D1	EXP20 10	ALPI	25.5197	24.9402	0.502347	17.3266	17.2499	0.163898	7.6903		-1.76316	3.39441				0.528408
	D2	EXP20 10	ALPI	24.6729			17.0617
	D3	EXP20 10	ALPI	24.628			17.3613
Clone 3 DAPT	F1	EXP20 11	ALPI	23.6132	23.8196	0.327078	15.3191	15.3075	0.0405062	8.51206		-0.941397	1.92039				0.329577
	F2	EXP20 11	ALPI	24.1967			15.2625
	F3	EXP20 11	ALPI	23.6489			15.341
Clone 5 BM50	J1	EXP20 13	ALPI	23.4321	23.2308	0.241599	15.4568	15.1003	0.355955	8.13045		-1.32301	2.50188				0.430202
	J2	EXP20 13	ALPI	22.9629			14.7449
	J3	EXP20 13	ALPI	23.2973			15.0993
Clone 5 CHIR	L1	EXP20 14	ALPI	28.1883	27.3878	0.951272	16.986	16.9023	0.0948353	10.4855		1.03205	0.489016				0.955987
	L2	EXP20 14	ALPI	26.3361			16.7993
	L3	EXP20 14	ALPI	27.6389			16.9216
Clone 5 DAPT	N1	EXP20 15	ALPI	21.6515	21.1011	0.48517	14.1856	13.999	0.18688	7.10216		-2.3513	5.10285				0.519918
	N2	EXP20 15	ALPI	20.9163			13.8119
	N3	EXP20 15	ALPI	20.7355			13.9994
Pt 2 BM50	C13	EXP28 02	ALPI	23.0048	22.9039	0.0975919	16.116	15.6504	0.424042	7.25353	7.25353	0	1				0.435127
	C14	EXP28 02	ALPI	22.8968			15.2863
	C15	EXP28 02	ALPI	22.81			15.5488
Pt 2 CHIR	E13	EXP28 03	ALPI	22.5307	22.4439	0.102824	17.3426	16.352	0.907382	6.09193		-1.1616	2.23705				0.913189
	E14	EXP28 03	ALPI	22.4707			16.1524
	E15	EXP28 03	ALPI	22.3304			15.5611
Pt 2 DAPT	G13	EXP28 04	ALPI	27.1309	26.6213	0.442803	15.6251	15.5324	0.161107	11.0889		3.83537	0.0700548				0.471201
	G14	EXP28 04	ALPI	26.4022			15.6257
	G15	EXP28 04	ALPI	26.3307			15.3464
	FABP1			CT	AVG		ACTIN	AVG	STDEV	Norm (vs - HK)	AVG internal control	ΔCt Reference (sample - Ctrl)	ΔΔCt Relative epression	AVG internal control	ΔCt Reference (sample - Ctrl)	ΔΔCt Relative epression	st dev		0	FABP1	st dev		BM50	BM50+CHIR	BM50+DAPT
Clone 1 BM50	A7	EXP22 01	FABP1	16.864	16.4803	0.558755	16.2139	16.3201	0.150183	0.160216	1.55028	-1.39006	2.6209				0.578586		Clone 1 BM50	2.6209	0.578586		2.6209	0.325305	1.56289
	A8	EXP22 01	FABP1	16.7377			16.4263												Clone 1 CHIR	0.325305	0.439915		0.749895	0.0443648	1.80849
	A9	EXP22 01	FABP1	15.8393			13.8239240646362												Clone 1 DAPT	1.56289	0.328943		0.6704	0.286643	0.693243
Clone 1 CHIR	C7	EXP22 02	FABP1	18.5337	18.3904	0.19423	15.6582	15.22	0.394715	3.17042		1.62014	0.325305				0.439915		Clone 2 BM50	0.749895	0.453765		0.758953	0.289079	0.961279
	C8	EXP22 02	FABP1	18.4682			15.1094												Clone 2 CHIR	0.0443648	0.502306		1	0.566816	1.52051
	C9	EXP22 02	FABP1	18.1693			14.8923												Clone 2 DAPT	1.80849	0.511336	ave	1.16003	0.302442	1.30928
Clone 1 DAPT	E7	EXP22 03	FABP1	16.248	16.0436	0.203525	15.1229	15.1376	0.258421	0.90606		-0.644219	1.56289				0.328943		Clone 3 BM50	0.6704	0.41801	stdev	0.825919	0.18537	0.463344
	E8	EXP22 03	FABP1	16.0419			14.8868												Clone 3 CHIR	0.286643	0.822301	sem	0.518781	0.135256	0.585529
	E9	EXP22 03	FABP1	15.841			15.403												Clone 3 DAPT	0.693243	0.563023
Clone 2 BM50	I7	EXP22 05	FABP1	16.34	16.1621	0.164144	14.6526	14.1965	0.423036	1.96552		0.415239	0.749895				0.453765		Clone 5 BM50	0.758953	0.422528
	I8	EXP22 05	FABP1	16.0165			14.12												Clone 5 CHIR	0.289079	0.753528
	I9	EXP22 05	FABP1	16.1296			13.817												Clone 5 DAPT	0.961279	0.49699
Clone 2 CHIR	K7	EXP22 06	FABP1	22.3018	21.9725	0.349361	15.6726	15.9278	0.360913	6.04472		4.49444	0.0443648				0.502306		Pt 2 BM50	1	0.459066
	K8	EXP22 06	FABP1	22.0098			18.7931995391846												Pt 2 CHIR	0.566816	0.911626
	K9	EXP22 06	FABP1	21.606			16.183												Pt 2 DAPT	1.52051	0.282388
Clone 2 DAPT	M7	EXP22 07	FABP1	15.8136	15.3256	0.451492	14.7956	14.6302	0.24004	0.695496		-0.854783	1.80849				0.511336
	M8	EXP22 07	FABP1	14.9227			14.3548
	M9	EXP22 07	FABP1	15.2407			14.74
Clone 3 BM50	B7	EXP22 09	FABP1	16.948	16.9792	0.173004	15.2561	14.852	0.380528	2.12718		0.576906	0.6704				0.41801
	B8	EXP22 09	FABP1	17.1656			14.5005
	B9	EXP22 09	FABP1	16.8238			14.7993
Clone 3 CHIR	D7	EXP22 10	FABP1	19.9733	19.8596	0.134139	17.303	16.5067	0.811287	3.35295		1.80267	0.286643				0.822301
	D8	EXP22 10	FABP1	19.8939			16.5358
	D9	EXP22 10	FABP1	19.7117			15.6813
Clone 3 DAPT	F7	EXP22 11	FABP1	16.6474	16.3379	0.345387	14.6288	14.2591	0.444638	2.07885		0.528567	0.693243				0.563023
	F8	EXP22 11	FABP1	16.4011			14.3827
	F9	EXP22 11	FABP1	15.9653			13.7657
Clone 5 BM50	J7	EXP22 13	FABP1	15.2785	15.1791	0.186778	13.6443	13.2309	0.379004	1.9482		0.397918	0.758953				0.422528
	J8	EXP22 13	FABP1	15.2951			13.1487
	J9	EXP22 13	FABP1	14.9636			12.8998
Clone 5 CHIR	L7	EXP22 14	FABP1	17.4864	18.2218	0.659874	19.0385608673096	14.881	0.363828	3.34074		1.79046	0.289079				0.753528
	L8	EXP22 14	FABP1	18.7623			15.1383
	L9	EXP22 14	FABP1	18.4166			14.6238
Clone 5 DAPT	N7	EXP22 15	FABP1	14.8518	14.5913	0.442399	12.9609	12.9841	0.226457	1.60725		0.0569732	0.961279				0.49699
	N8	EXP22 15	FABP1	14.8417			13.2213
	N9	EXP22 15	FABP1	14.0805			12.7701
Pt 2 BM50	D1	EXP28 02	FABP1	16.8742	16.6721	0.17587	16.116	15.6504	0.424042	1.02177	1.02177	0	1				0.459066
	D2	EXP28 02	FABP1	16.5885			15.2863
	D3	EXP28 02	FABP1	16.5537			15.5488
Pt 2 CHIR	H1	EXP28 03	FABP1	18.0964	18.1928	0.0878622	17.3426	16.352	0.907382	1.84081		0.819048	0.566816				0.911626
	H2	EXP28 03	FABP1	18.2684			16.1524
	H3	EXP28 03	FABP1	18.2137			15.5611
Pt 2 DAPT	F1	EXP28 04	FABP1	15.6966	15.9496	0.231921	15.6251	15.5324	0.161107	0.417208		-0.604558	1.52051				0.282388
	F2	EXP28 04	FABP1	16.1522			15.6257
	F3	EXP28 04	FABP1	15.9999			15.3464
											relative to ave control			relative to each control					relative to ave control
	CHGA			CT	AVG		ACTIN	AVG	STDEV	Norm (vs - HK)	AVG internal control	ΔCt Reference (sample - Ctrl)	ΔΔCt Relative epression	AVG internal control	ΔCt Reference (sample - Ctrl)	ΔΔCt Relative epression	st dev		mORG	CHGA	st dev		BM50	BM50+CHIR	BM50+DAPT
Clone 1 BM50	A4	EXP20 01	Chr A	25.9853	26.4567	0.467669	15.196	15.2685	0.0785455	11.1882	11.4981	-0.30992	1.23964				0.474219	mORG	Clone 1 BM50	1.23964	0.474219		1.23964	3.10291	2.81184
	A5	EXP20 01	Chr A	26.4641			15.3519												Clone 1 CHIR	3.10291	1.05317		2.58002	13.4941	1.84565
	A6	EXP20 01	Chr A	26.9206			15.2576												Clone 1 DAPT	2.81184	0.456951		0.126541	1.72238	0.115334
Clone 1 CHIR	C4	EXP20 02	Chr A	25.7965	26.5395	1.05223	16.6242	16.675	0.04445	9.86446		-1.63362	3.10291				1.05317		Clone 2 BM50	2.58002	0.550096		2.47087	8.70162	4.14844
	C5	EXP20 02	Chr A	26.0784			16.7069												Clone 2 CHIR	13.4941	0.374146		1	1.51135	0.851978
	C6	EXP20 02	Chr A	27.7435			16.6938												Clone 2 DAPT	1.84565	0.334253	ave	1.48341	5.70647	1.95465
Clone 1 DAPT	E4	EXP20 03	Chr A	27.018	27.3263	0.363191	17.216	17.3197	0.277303	10.0066		-1.49151	2.81184				0.456951		Clone 3 BM50	0.126541	0.461742	stdev	1.03825	5.24091	1.59361
	E5	EXP20 03	Chr A	27.2343			17.6339												Clone 3 CHIR	1.72238	0.311003	sem	0.663403	2.55201	0.874145
	E6	EXP20 03	Chr A	27.7266			17.1093												Clone 3 DAPT	0.115334	0.425058
Clone 2 BM50	I4	EXP20 05	Chr A	25.6771	26.0323	0.529178	15.7282	15.9016	0.150254	10.1307		-1.36738	2.58002				0.550096		Clone 5 BM50	2.47087	0.444275
	I5	EXP20 05	Chr A	25.7793			15.9928												Clone 5 CHIR	8.70162	0.343701
	I6	EXP20 05	Chr A	26.6405			15.9838												Clone 5 DAPT	4.14844	0.710199
Clone 2 CHIR	K4	EXP20 06	Chr A	25.7792	26.0398	0.322234	18.5153	18.296	0.190134	7.74383		-3.75426	13.4941				0.374146		Pt 2 BM50	1	0.472641
	K5	EXP20 06	Chr A	25.9401			18.1773												Pt 2 CHIR	1.51135	1.40738
	K6	EXP20 06	Chr A	26.4001			18.1953												Pt 2 DAPT	0.851978	0.377412
Clone 2 DAPT	M4	EXP20 07	Chr A	25.6604	25.959	0.330197	15.2913	15.3451	0.0519134	10.614		-0.884132	1.84565				0.334253
	M5	EXP20 07	Chr A	25.9031			15.3491
	M6	EXP20 07	Chr A	26.3136			15.3949
Clone 3 BM50	B4	EXP20 09	Chr A	29.8778	29.4731	0.461187	14.9822	14.9927	0.0226206	14.4804		2.98232	0.126541				0.461742
	B5	EXP20 09	Chr A	28.971			15.0187
	B6	EXP20 09	Chr A	29.5706			14.9773
Clone 3 CHIR	D4	EXP20 10	Chr A	27.8319	27.9636	0.264311	17.3266	17.2499	0.163898	10.7137		-0.784402	1.72238				0.311003
	D5	EXP20 10	Chr A	27.791			17.0617
	D6	EXP20 10	Chr A	28.2679			17.3613
Clone 3 DAPT	F4	EXP20 11	Chr A	29.9777	29.9217	0.423124	15.3191	15.3075	0.0405062	14.6142		3.11611	0.115334				0.425058
	F5	EXP20 11	Chr A	29.4734			15.2625
	F6	EXP20 11	Chr A	30.3141			15.341
Clone 5 BM50	J4	EXP20 13	Chr A	25.196	25.2934	0.265851	15.4568	15.1003	0.355955	10.1931		-1.30502	2.47087				0.444275
	J5	EXP20 13	Chr A	25.0899			14.7449
	J6	EXP20 13	Chr A	25.5942			15.0993
Clone 5 CHIR	L4	EXP20 14	Chr A	25.4217	25.2791	0.330359	16.986	16.9023	0.0948353	8.3768		-3.12128	8.70162				0.343701
	L5	EXP20 14	Chr A	24.9014			16.7993
	L6	EXP20 14	Chr A	25.5142			16.9216
Clone 5 DAPT	N4	EXP20 15	Chr A	23.4082	23.4445	0.68517	14.1856	13.999	0.18688	9.44552		-2.05257	4.14844				0.710199
	N5	EXP20 15	Chr A	22.7782			13.8119
	N6	EXP20 15	Chr A	24.1471			13.9994
Pt 2 BM50	C16	EXP28 02	ChrA	23.2177	23.3704	0.208755	16.116	15.6504	0.424042	7.72001	7.72001	0	1				0.472641
	C17	EXP28 02	ChrA	23.6083			15.2863
	C18	EXP28 02	ChrA	23.2851			15.5488
Pt 2 CHIR	G16	EXP28 03	ChrA	24.6975	23.4762	1.07581	17.3426	16.352	0.907382	7.12417		-0.595835	1.51135				1.40738
	G17	EXP28 03	ChrA	22.6691			16.1524
	G18	EXP28 03	ChrA	23.0619			15.5611
Pt 2 DAPT	E16	EXP28 04	ChrA	23.3395	23.4835	0.341298	15.6251	15.5324	0.161107	7.95112		0.231111	0.851978				0.377412
	E17	EXP28 04	ChrA	23.2378			15.6257
	E18	EXP28 04	ChrA	23.8732			15.3464
	ATOH1			CT	AVG		ACTIN	AVG	STDEV	Norm (vs - HK)	AVG internal control	ΔCt Reference (sample - Ctrl)	ΔΔCt Relative epression	AVG internal control	ΔCt Reference (sample - Ctrl)	ΔΔCt Relative epression	st dev		0	ATOH1	st dev		BM50	BM50+CHIR	BM50+DAPT
Clone 1 BM50	A13	EXP22 01	Atoh1	30.273	30.5689	0.420412	16.1631298065186	18.9711	1.10665	11.5978	14.0546	-2.45677	5.48986				1.18381		Clone 1 BM50	5.48986	1.18381		5.48986	19.5545	1.59829
	A14	EXP22 01	Atoh1	30.3836			18.1886												Clone 1 CHIR	19.5545	1.15672		0.723393	9.17458	1.51603
	A15	EXP22 01	Atoh1	31.0501			19.7536												Clone 1 DAPT	1.59829	0.548465		0.414009	5.57352	0.625769
Clone 1 CHIR	C13	EXP22 02	Atoh1	25.602	26.6973	1.01233	16.9132	16.9322	0.559633	9.76515		-4.28943	19.5545				1.15672		Clone 2 BM50	0.723393	0.958345		0.608211	5.94348	1.88493
	C14	EXP22 02	Atoh1	26.8915			17.5011												Clone 2 CHIR	9.17458	0.439775		1	5.12194	0.695794
	C15	EXP22 02	Atoh1	27.5985			16.3823												Clone 2 DAPT	1.51603	0.166804	ave	1.6471	9.07361	1.26416
Clone 1 DAPT	E13	EXP22 03	Atoh1	30.4823	29.8855	0.5209	16.4612	16.5075	0.171688	13.3781		-0.676532	1.59829				0.548465		Clone 3 BM50	0.414009	0.592312	stdev	2.15862	6.07297	0.568116
	E14	EXP22 03	Atoh1	29.5218			16.6976												Clone 3 CHIR	5.57352	0.673753	sem	0.736604	4.05784	0.565351
	E15	EXP22 03	Atoh1	29.6525			16.3637												Clone 3 DAPT	0.625769	0.603386
Clone 2 BM50	I13	EXP22 05	Atoh1	30.5337	30.1734	0.312466	15.8742	15.6517	0.905975	14.5217		0.467149	0.723393				0.958345		Clone 5 BM50	0.608211	0.592896
	I14	EXP22 05	Atoh1	29.9758			16.4257												Clone 5 CHIR	5.94348	0.699531
	I15	EXP22 05	Atoh1	30.0108			14.6552												Clone 5 DAPT	1.88493	0.622762
Clone 2 CHIR	K13	EXP22 06	Atoh1	28.4123	28.3617	0.279787	17.7295	17.5048	0.339295	10.8569		-3.19764	9.17458				0.439775		Pt 2 BM50	1	0.450902
	K14	EXP22 06	Atoh1	28.0601			17.6704												Pt 2 CHIR	5.12194	0.912381
	K15	EXP22 06	Atoh1	28.6128			17.1145												Pt 2 DAPT	0.695794	0.400731
Clone 2 DAPT	M13	EXP22 07	Atoh1	29.7724	29.9057	0.116336	16.536	16.4515	0.119539	13.4543		-0.600302	1.51603				0.166804
	M14	EXP22 07	Atoh1	29.9864			16.3669
	M15	EXP22 07	Atoh1	29.9585			14.4697189331055
Clone 3 BM50	B13	EXP22 09	Atoh1	30.6809	31.2983	0.565366	15.7797	15.9715	0.17662	15.3269		1.27227	0.414009				0.592312
	B14	EXP22 09	Atoh1	31.4234			16.1275
	B15	EXP22 09	Atoh1	31.7907			16.0072
Clone 3 CHIR	D13	EXP22 10	Atoh1	29.7472	29.7298	0.0613296	18.1775	18.1538	0.670955	11.576		-2.47859	5.57352				0.673753
	D14	EXP22 10	Atoh1	29.6616			18.8125
	D15	EXP22 10	Atoh1	29.7805			17.4713
Clone 3 DAPT	F13	EXP22 11	Atoh1	30.4875	30.1958	0.278926	15.9949	15.4649	0.535047	14.7309		0.676299	0.625769				0.603386
	F14	EXP22 11	Atoh1	30.1682			15.4749
	F15	EXP22 11	Atoh1	29.9317			14.925
Clone 5 BM50	J13	EXP22 13	Atoh1	29.0621	28.6473	0.369702	13.6933	13.8753	0.463515	14.7719		0.717356	0.608211				0.592896
	J14	EXP22 13	Atoh1	28.5271			14.4022
	J15	EXP22 13	Atoh1	28.3526			13.5305
Clone 5 CHIR	L13	EXP22 14	Atoh1	27.1485	27.2384	0.1147	14.9811	15.7551	0.690063	11.4833		-2.57131	5.94348				0.699531
	L14	EXP22 14	Atoh1	27.1991			16.306
	L15	EXP22 14	Atoh1	27.3676			15.9781
Clone 5 DAPT	N13	EXP22 15	Atoh1	27.4366	27.7168	0.333507	14.4036	14.5767	0.525933	13.1401		-0.914511	1.88493				0.622762
	N14	EXP22 15	Atoh1	27.6281			15.1674
	N15	EXP22 15	Atoh1	28.0857			14.1591
Pt 2 BM50	D4	EXP28 02	Atoh1	28.6389	28.4921	0.1533	16.116	15.6504	0.424042	12.8417	12.8417	0	1				0.450902
	D5	EXP28 02	Atoh1	28.5042			15.2863
	D6	EXP28 02	Atoh1	28.3331			15.5488
Pt 2 CHIR	H4	EXP28 03	Atoh1	26.8816	26.837	0.0953843	17.3426	16.352	0.907382	10.485		-2.35669	5.12194				0.912381
	H5	EXP28 03	Atoh1	26.7275			16.1524
	H6	EXP28 03	Atoh1	26.902			15.5611
Pt 2 DAPT	F4	EXP28 04	Atoh1	29.2667	28.8974	0.366919	15.6251	15.5324	0.161107	13.365		0.523268	0.695794				0.400731
	F5	EXP28 04	Atoh1	28.8926			15.6257
	F6	EXP28 04	Atoh1	28.5329			15.3464
	AXIN2			CT	AVG		ACTIN	AVG	STDEV	Norm (vs - HK)	AVG internal control	ΔCt Reference (sample - Ctrl)	ΔΔCt Relative epression	AVG internal control	ΔCt Reference (sample - Ctrl)	ΔΔCt Relative epression	st dev		0	AXIN2	st dev		BM50	BM50+CHIR	BM50+DAPT
Clone 1 BM50	A1	EXP22 01	Axin 2	27.3559	26.8834	0.418783	16.2139	16.3201	0.150183	10.5633	11.5324	-0.969117	1.95764				0.444898		Clone 1 BM50	1.95764	0.444898		1.95764	4.30351	0.361969
	A2	EXP22 01	Axin 2	26.558			16.4263												Clone 1 CHIR	4.30351	0.684342		1.06801	5.76477	0.483305
	A3	EXP22 01	Axin 2	26.7363			13.8239240646362												Clone 1 DAPT	0.361969	0.419454		0.795732	7.95034	0.276967
Clone 1 CHIR	C1	EXP22 02	Axin 2	24.1051	24.6469	0.559038	15.6582	15.22	0.394715	9.42692		-2.10552	4.30351				0.684342		Clone 2 BM50	1.06801	0.504369		0.601067	4.38518	0.235152
	C2	EXP22 02	Axin 2	24.6138			15.1094												Clone 2 CHIR	5.76477	0.388802		1	15.4719	0.25825
	C3	EXP22 02	Axin 2	25.2217			14.8923												Clone 2 DAPT	0.483305	0.400018	ave	1.08449	7.57514	0.323128
Clone 1 DAPT	E1	EXP22 03	Axin 2	28.3422	28.1361	0.330395	15.1229	15.1376	0.258421	12.9985		1.46606	0.361969				0.419454		Clone 3 BM50	0.795732	0.564104	stdev	0.521268	4.65446	0.101544
	E2	EXP22 03	Axin 2	28.311			14.8868												Clone 3 CHIR	7.95034	0.834903	sem	0.484999	3.3877	0.144507
	E3	EXP22 03	Axin 2	27.755			15.403												Clone 3 DAPT	0.276967	0.556371
Clone 2 BM50	I1	EXP22 05	Axin 2	25.9407	25.634	0.274643	14.6526	14.1965	0.423036	11.4375		-0.0949311	1.06801				0.504369		Clone 5 BM50	0.601067	0.471739
	I2	EXP22 05	Axin 2	25.4108			14.12												Clone 5 CHIR	4.38518	0.543718
	I3	EXP22 05	Axin 2	25.5506			13.817												Clone 5 DAPT	0.235152	0.419955
Clone 2 CHIR	K1	EXP22 06	Axin 2	24.8815	24.933	0.144599	15.6726	15.9278	0.360913	9.00517		-2.52726	5.76477				0.388802		Pt 2 BM50	1	0.432201
	K2	EXP22 06	Axin 2	24.8211			18.7931995391846												Pt 2 CHIR	15.4719	0.947169
	K3	EXP22 06	Axin 2	25.0963			16.183												Pt 2 DAPT	0.25825	0.238011
Clone 2 DAPT	M1	EXP22 07	Axin 2	27.2157	27.2116	0.319993	14.7956	14.6302	0.24004	12.5814		1.04899	0.483305				0.400018
	M2	EXP22 07	Axin 2	26.8896			14.3548
	M3	EXP22 07	Axin 2	27.5295			14.74
Clone 3 BM50	B1	EXP22 09	Axin 2	26.2404	26.7141	0.416426	15.2561	14.852	0.380528	11.8621		0.329646	0.795732				0.564104
	B2	EXP22 09	Axin 2	26.8793			14.5005
	B3	EXP22 09	Axin 2	27.0225			14.7993
Clone 3 CHIR	D1	EXP22 10	Axin 2	25.2657	25.0481	0.197172	17.303	16.5067	0.811287	8.54142		-2.99102	7.95034				0.834903
	D2	EXP22 10	Axin 2	24.8812			16.5358
	D3	EXP22 10	Axin 2	24.9974			15.6813
Clone 3 DAPT	F1	EXP22 11	Axin 2	28.0079	27.6437	0.334434	14.6288	14.2591	0.444638	13.3846		1.85222	0.276967				0.556371
	F2	EXP22 11	Axin 2	27.3503			14.3827
	F3	EXP22 11	Axin 2	27.573			13.7657
Clone 5 BM50	J1	EXP22 13	Axin 2	25.3704	25.4977	0.280881	13.6443	13.2309	0.379004	12.2668		0.734402	0.601067				0.471739
	J2	EXP22 13	Axin 2	25.303			13.1487
	J3	EXP22 13	Axin 2	25.8197			12.8998
Clone 5 CHIR	L1	EXP22 14	Axin 2	23.9098	24.2808	0.404053	19.0385608673096	14.881	0.363828	9.3998		-2.13264	4.38518				0.543718
	L2	EXP22 14	Axin 2	24.2215			15.1383
	L3	EXP22 14	Axin 2	24.7113			14.6238
Clone 5 DAPT	N1	EXP22 15	Axin 2	26.8114	26.6049	0.353665	12.9609	12.9841	0.226457	13.6208		2.08833	0.235152				0.419955
	N2	EXP22 15	Axin 2	26.8067			13.2213
	N3	EXP22 15	Axin 2	26.1965			12.7701
Pt 2 BM50	D10	EXP28 02	Axin2	25.8363	25.9297	0.0835865	16.116	15.6504	0.424042	10.2794	10.2794	0	1				0.432201
	D11	EXP28 02	Axin2	25.9553			15.2863
	D12	EXP28 02	Axin2	25.9975			15.5488
Pt 2 CHIR	H10	EXP28 03	Axin2	22.9312	22.6798	0.271639	17.3426	16.352	0.907382	6.32779		-3.95158	15.4719				0.947169
	H11	EXP28 03	Axin2	22.7166			16.1524
	H12	EXP28 03	Axin2	22.3916			15.5611
Pt 2 DAPT	F10	EXP28 04	Axin2	27.9491	27.7649	0.175196	15.6251	15.5324	0.161107	12.2325		1.95316	0.25825				0.238011
	F11	EXP28 04	Axin2	27.6003			15.6257
	F12	EXP28 04	Axin2	27.7453			15.3464
	DLL1			CT	AVG		ACTIN	AVG	STDEV	Norm (vs - HK)	AVG internal control	ΔCt Reference (sample - Ctrl)	ΔΔCt Relative epression	AVG internal control	ΔCt Reference (sample - Ctrl)	ΔΔCt Relative epression	st dev		0	DLL1	st dev		BM50	BM50+CHIR	BM50+DAPT
Clone 1 BM50	A4	EXP22 01	DLL1	29.7284	29.4483	0.455598	16.2139	16.3201	0.150183	13.1282	15.1981	-2.06989	4.19854				0.479713		Clone 1 BM50	4.19854	0.479713		4.19854	6.13974	4.89898
	A5	EXP22 01	DLL1	28.9226			16.4263												Clone 1 CHIR	6.13974	0.914556		0.780786	6.63567	1.62668
	A6	EXP22 01	DLL1	29.6939			13.8239240646362												Clone 1 DAPT	4.89898	0.664773		0.239893	2.88495	0.231972
Clone 1 CHIR	C4	EXP22 02	DLL1	28.1309	27.7999	0.824993	15.6582	15.22	0.394715	12.5799		-2.61818	6.13974				0.914556		Clone 2 BM50	0.780786	0.471649		1.2716	7.74235	1.7574
	C5	EXP22 02	DLL1	26.8608			15.1094												Clone 2 CHIR	6.63567	0.441079		1	9.82062	1.05883
	C6	EXP22 02	DLL1	28.408			14.8923												Clone 2 DAPT	1.62668	0.294187	ave	1.49816	6.64467	1.91477
Clone 1 DAPT	E4	EXP22 03	DLL1	28.7128	28.0432	0.612489	15.1229	15.1376	0.258421	12.9056		-2.29248	4.89898				0.664773		Clone 3 BM50	0.239893	0.936246	stdev	1.55639	2.53387	1.77325
	E5	EXP22 03	DLL1	27.5113			14.8868												Clone 3 CHIR	2.88495	0.974016	sem	0.67	2.97158	0.856313
	E6	EXP22 03	DLL1	27.9055			15.403												Clone 3 DAPT	0.231972	0.54433
Clone 2 BM50	I4	EXP22 05	DLL1	29.9767	29.7517	0.208551	14.6526	14.1965	0.423036	15.5551		0.357001	0.780786				0.471649		Clone 5 BM50	1.2716	0.762015
	I5	EXP22 05	DLL1	29.5649			14.12												Clone 5 CHIR	7.74235	0.448962
	I6	EXP22 05	DLL1	29.7134			13.817												Clone 5 DAPT	1.7574	0.371441
Clone 2 CHIR	K4	EXP22 06	DLL1	28.6699	28.3957	0.25356	15.6726	15.9278	0.360913	12.4679		-2.73024	6.63567				0.441079		Pt 2 BM50	1	0.589253
	K5	EXP22 06	DLL1	28.3475			18.7931995391846												Pt 2 CHIR	9.82062	0.936949
	K6	EXP22 06	DLL1	28.1697			16.183												Pt 2 DAPT	1.05883	0.164895
Clone 2 DAPT	M4	EXP22 07	DLL1	29.2962	29.1263	0.17008	14.7956	14.6302	0.24004	14.4962		-0.701931	1.62668				0.294187
	M5	EXP22 07	DLL1	29.1267			14.3548
	M6	EXP22 07	DLL1	28.9561			14.74
Clone 3 BM50	B4	EXP22 09	DLL1	32.3362	32.1096	0.855426	15.2561	14.852	0.380528	17.2577		2.05954	0.239893				0.936246
	B5	EXP22 09	DLL1	31.1637			14.5005
	B6	EXP22 09	DLL1	32.829			14.7993
Clone 3 CHIR	D4	EXP22 10	DLL1	30.4173	30.1763	0.539	17.303	16.5067	0.811287	13.6696		-1.52855	2.88495				0.974016
	D5	EXP22 10	DLL1	29.5588			16.5358
	D6	EXP22 10	DLL1	30.5527			15.6813
Clone 3 DAPT	F4	EXP22 11	DLL1	31.4679	31.5652	0.313995	14.6288	14.2591	0.444638	17.3061		2.10798	0.231972				0.54433
	F5	EXP22 11	DLL1	31.9163			14.3827
	F6	EXP22 11	DLL1	31.3113			13.7657
Clone 5 BM50	J4	EXP22 13	DLL1	28.777	28.0824	0.661077	13.6443	13.2309	0.379004	14.8515		-0.346648	1.2716				0.762015
	J5	EXP22 13	DLL1	28.0091			13.1487
	J6	EXP22 13	DLL1	27.461			12.8998
Clone 5 CHIR	L4	EXP22 14	DLL1	27.3384	27.1264	0.263052	19.0385608673096	14.881	0.363828	12.2453		-2.95277	7.74235				0.448962
	L5	EXP22 14	DLL1	27.2087			15.1383
	L6	EXP22 14	DLL1	26.832			14.6238
Clone 5 DAPT	N4	EXP22 15	DLL1	27.4747	27.3688	0.294424	12.9609	12.9841	0.226457	14.3847		-0.813444	1.7574				0.371441
	N5	EXP22 15	DLL1	27.5956			13.2213
	N6	EXP22 15	DLL1	27.036			12.7701
Pt 2 BM50	D13	EXP28 02	dll1	27.7807	27.3226	0.409155	16.116	15.6504	0.424042	11.6722	11.6722	0	1				0.589253
	D14	EXP28 02	dll1	26.9935			15.2863
	D15	EXP28 02	dll1	27.1936			15.5488
Pt 2 CHIR	H13	EXP28 03	dll1	24.7561	24.7284	0.233521	17.3426	16.352	0.907382	8.37641		-3.29581	9.82062				0.936949
	H14	EXP28 03	dll1	24.9469			16.1524
	H15	EXP28 03	dll1	24.4823			15.5611
Pt 2 DAPT	F13	EXP28 04	dll1	27.0922	27.1221	0.035141	15.6251	15.5324	0.161107	11.5898		-0.0824773	1.05883				0.164895
	F14	EXP28 04	dll1	27.1608			15.6257
	F15	EXP28 04	dll1	27.1133			15.3464
	HES1			CT	AVG		ACTIN	AVG	STDEV	Norm (vs - HK)	AVG internal control	ΔCt Reference (sample - Ctrl)	ΔΔCt Relative epression	AVG internal control	ΔCt Reference (sample - Ctrl)	ΔΔCt Relative epression	st dev		0	HES1	st dev		BM50	BM50+CHIR	BM50+DAPT
Clone 1 BM50	A16	EXP22 01	Hes1	22.8352	23.2045	0.47211	16.1631298065186	18.9711	1.10665	4.23347	6.26424	-2.03077	4.08624				1.20314		Clone 1 BM50	4.08624	1.20314		4.08624	1.25046	0.54606
	A17	EXP22 01	Hes1	23.042			18.1886												Clone 1 CHIR	1.25046	0.656727		0.827839	1.20429	0.780789
	A18	EXP22 01	Hes1	23.7365			19.7536												Clone 1 DAPT	0.54606	0.340899		0.933277	1.54729	0.454968
Clone 1 CHIR	C16	EXP22 02	Hes1	23.2252	22.8739	0.343659	16.9132	16.9322	0.559633	5.94178		-0.32246	1.25046				0.656727		Clone 2 BM50	0.827839	1.0689		0.316752	0.46672	0.321288
	C17	EXP22 02	Hes1	22.8583			17.5011												Clone 2 CHIR	1.20429	0.950029		1	0.827107	0.343619
	C18	EXP22 02	Hes1	22.5384			16.3823												Clone 2 DAPT	0.780789	0.351203	ave	1.43282	1.05917	0.489345
Clone 1 DAPT	E16	EXP22 03	Hes1	23.9451	23.6446	0.294508	16.4612	16.5075	0.171688	7.13711		0.872868	0.54606				0.340899		Clone 3 BM50	0.933277	0.658622	stdev	1.50741	0.418559	0.186291
	E17	EXP22 03	Hes1	23.6322			16.6976												Clone 3 CHIR	1.54729	0.671129	sem	0.640777	0.473677	0.218842
	E18	EXP22 03	Hes1	23.3564			16.3637												Clone 3 DAPT	0.454968	0.699488
Clone 2 BM50	I16	EXP22 05	Hes1	22.5896	22.1885	0.567228	15.8742	15.6517	0.905975	6.53682		0.272578	0.827839				1.0689		Clone 5 BM50	0.316752	0.523158
	I17	EXP22 05	Hes1	19.7116870880127			16.4257												Clone 5 CHIR	0.46672	0.816222
	I18	EXP22 05	Hes1	21.7874			14.6552												Clone 5 DAPT	0.321288	0.531902
Clone 2 CHIR	K16	EXP22 06	Hes1	24.4826	23.5008	0.887375	17.7295	17.5048	0.339295	5.99606		-0.268181	1.20429				0.950029		Pt 2 BM50	1	0.476748
	K17	EXP22 06	Hes1	22.7559			17.6704												Pt 2 CHIR	0.827107	0.936556
	K18	EXP22 06	Hes1	23.264			17.1145												Pt 2 DAPT	0.343619	0.215983
Clone 2 DAPT	M16	EXP22 07	Hes1	23.454	23.0727	0.330233	16.536	16.4515	0.119539	6.62124		0.356995	0.780789				0.351203
	M17	EXP22 07	Hes1	22.8776			16.3669
	M18	EXP22 07	Hes1	22.8866			14.4697189331055
Clone 3 BM50	B16	EXP22 09	Hes1	23.0066	22.3354	0.634499	15.7797	15.9715	0.17662	6.36386		0.099623	0.933277				0.658622
	B17	EXP22 09	Hes1	22.254			16.1275
	B18	EXP22 09	Hes1	21.7455			16.0072
Clone 3 CHIR	D16	EXP22 10	Hes1	23.8016	23.7883	0.015264	18.1775	18.1538	0.670955	5.63449		-0.629747	1.54729				0.671129
	D17	EXP22 10	Hes1	23.7916			18.8125
	D18	EXP22 10	Hes1	23.7716			17.4713
Clone 3 DAPT	F16	EXP22 11	Hes1	23.3395	22.8653	0.450563	15.9949	15.4649	0.535047	7.4004		1.13616	0.454968				0.699488
	F17	EXP22 11	Hes1	22.8136			15.4749
	F18	EXP22 11	Hes1	22.4429			14.925
Clone 5 BM50	J16	EXP22 13	Hes1	22.0622	21.7981	0.242586	13.6933	13.8753	0.463515	7.92281		1.65857	0.316752				0.523158
	J17	EXP22 13	Hes1	21.747			14.4022
	J18	EXP22 13	Hes1	21.5852			13.5305
Clone 5 CHIR	L16	EXP22 14	Hes1	23.5459	23.1187	0.435926	14.9811	15.7551	0.690063	7.36361		1.09937	0.46672				0.816222
	L17	EXP22 14	Hes1	23.1356			16.306
	L18	EXP22 14	Hes1	22.6746			15.9781
Clone 5 DAPT	N16	EXP22 15	Hes1	22.5241	22.479	0.0794577	14.4036	14.5767	0.525933	7.9023		1.63806	0.321288				0.531902
	N17	EXP22 15	Hes1	22.3873			15.1674
	N18	EXP22 15	Hes1	22.5256			14.1591
Pt 2 BM50	D7	EXP28 02	Hes1	21.9222	21.9494	0.217894	16.116	15.6504	0.424042	6.29906	6.29906	0	1				0.476748
	D8	EXP28 02	Hes1	21.7464			15.2863
	D9	EXP28 02	Hes1	22.1796			15.5488
Pt 2 CHIR	H7	EXP28 03	Hes1	23.1687	22.9249	0.231939	17.3426	16.352	0.907382	6.57292		0.273855	0.827107				0.936556
	H8	EXP28 03	Hes1	22.899			16.1524
	H9	EXP28 03	Hes1	22.707			15.5611
Pt 2 DAPT	F7	EXP28 04	Hes1	23.2116	23.3726	0.143851	15.6251	15.5324	0.161107	7.84018		1.54112	0.343619				0.215983
	F8	EXP28 04	Hes1	23.4887			15.6257
	F9	EXP28 04	Hes1	23.4173			15.3464
