# Supplementary material for: Single-cell guided prenatal derivation of primary fetal epithelial organoids from human amniotic and tracheal fluids
Source: Nat Med. 2024 Mar 4;30(3):875–87. doi: 10.1038/s41591-024-02807-z (PMC10957479; doi:10.1038/s41591-024-02807-z)
Supplement: Supplementary file 16 — Statistical source data. [file 41591_2024_2807_MOESM16_ESM.xlsx]

## Sheet: Extended Data Fig.5c
% of LAFO morphology
sample	cystic	compact	mixed		Number of families	1
HO727	62.5	0	37.5		Number of comparisons per family	3
6SB	100	0	0		Alpha	0.05
HO687	14.3	64.3	28.6
HO744	66.7	0	11.1		Tukey's multiple comparisons test	Mean Diff.	95.00% CI of diff.	Below threshold?	Summary	Adjusted P Value
HO754	100	0	0		cystic vs. compact	57.92	23.20 to 92.64	Yes	***	0.0009	A-B
HO758	0	100	0		cystic vs. mixed	66.63	31.91 to 101.3	Yes	***	0.0002	A-C
HO773	100	0	0		compact vs. mixed	8.71	-26.01 to 43.43	No	ns	0.8094	B-C
HO777	100	0	0
9SB	100	0	0		Test details	Mean 1	Mean 2	Mean Diff.	SE of diff.	n1	n2	q	DF
10SB	100	0	0		cystic vs. compact	74.35	16.43	57.92	14	10	10	5.85	27
					cystic vs. mixed	74.35	7.72	66.63	14	10	10	6.73	27
					compact vs. mixed	16.43	7.72	8.71	14	10	10	0.8797	27

## Sheet: Extended Data Fig.5f
IF quantification KRT5 - % positive cells
sample	CT	DIFF		Table Analyzed	KRT5 LAFO
HO754 #1	24.5	8.3
HO727 SB1	1.8	1.1		Column B	DIFF
HO773 #1	10	0		vs.	vs.
HO789 #1	8	0		Column A	CT
HO777	0	9.8
				Paired t test
				P value	0.3229
Mean	8.86	3.84		P value summary	ns
Std. Error of Mean	4.33	2.15		Significantly different (P < 0.05)?	No
				One- or two-tailed P value?	Two-tailed
				t, df	t=1.127, df=4
				Number of pairs	5
				How big is the difference?
				Mean of differences (B - A)	-5.02
				SD of differences	9.962
				SEM of differences	4.455
				95% confidence interval	-17.39 to 7.349
				R squared (partial eta squared)	0.2409
				How effective was the pairing?
				Correlation coefficient (r)	0.1892
				P value (one tailed)	0.3803
				P value summary	ns
				Was the pairing significantly effective?	No
