# Supplementary material for: Single-cell guided prenatal derivation of primary fetal epithelial organoids from human amniotic and tracheal fluids
Source: Nat Med. 2024 Mar 4;30(3):875–87. doi: 10.1038/s41591-024-02807-z (PMC10957479; doi:10.1038/s41591-024-02807-z)
Supplement: Supplementary file 17 — Statistical source data. [file 41591_2024_2807_MOESM17_ESM.xlsx]

## Sheet: Extended Data Fig.6a,b
(%) ORGANOID FORMATION EFFICIENCY at P0
Samples	plated viable cells	formed organoids	% OFE	GA
HO686	60000	1	0.00166667	19
HO687	180000	34	0.0188889	34+4
HO721	250000	11	0.0044	18
HO724	180000	18	0.01	24
HO734	120000	16	0.0133333	22+3
15993	144000	47	0.0326389	16
HO727 SB	180000	14	0.00777778	25+4
HO728 SB	35000	2	0.00571429	20+5
#6 SB	420000	10	0.00238095	25
HO741	58000	1	0.00172414	30+6
HO742	63000	3	0.0047619	22+2
HO744	150000	29	0.0193333	27+2
HO754	100000	22	0.022	20+6
HO758	40000	2	0.005	30+2
HO773	20000	4	0.02	17
HO775 SB	30000	4	0.0133333	24+5
HO777	25000	2	0.008	16+3
HO778	310000	85	0.0274194	23+5
HO789	150000	15	0.01	20+3
HO794	43000	2	0.00465116	23+6
#9 SB	200000	34	0.017	25+6
#10 SB	90000	32	0.0355556	23+6
#11 SB	60000	7	0.0116667	24+1
HO821	22000	7	0.0318182	19+1
HO822	20000	5	0.025	19+3
HO827	180000	16	0.00888889	28+3
AVERAGE %			0.0139597
MEDIAN %			0.0108333
SUM	3130000	423	1 ORGANOID/	7399.53
CDH AMNIOTIC FLUID	plated viable cells	formed organoids	% OFE	GA
HO730 CDH AF pre FETO	200000	9	0.0045	28+5
#2 R-CDH AF pre FETO	420000	4	0.000952381	29+3
#4 L-CDH AF pre FETO	40000	1	0.0025	28+6
#5 R-CDH AF pre FETO	420000	4	0.000952381	29+4
#9 CDH AF post FETO	60000	8	0.0133333	33+6
#11 CDH AF pre FETO	16000	11	0.06875	27+6
HO760 CDH AF pre FETO	86000	15	0.0174419	28+1
HO768 CDH AF pre FETO	40000	1	0.0025	29+6
HO768 CDH AF post FETO	300000	1	0.000333333	33+6
#14 CDH AF pre FETO	26000	9	0.0346154	27+2
#16 CDH AF pre FETO	11000	9	0.0818182	28+5
#17 CDH AF pre FETO	16000	8	0.05	29
#18 CDH AF pre FETO	40000	3	0.0075	Foeticide (29+5)
#19 CDH AF pre FETO	120000	2	0.00166667	27+6
HO823a CDH AF pre FETO	300000	85	0.0283333	29+2
#20 CDH AF pre FETO	14000	14	0.1	28+4
AVERAGE %			0.0259498
MEDIAN %			0.0104167
SUM	2109000	184
CDH TRACHEAL FLUID	plated viable cells	formed organoids	% OFE	GA
HO730 CDH TF pre FETO	60000	4	0.00666667	28+5
HO730 CDH TF post FETO	260000	33	0.0126923	32+6
#9 CDH TF post FETO	12000	5	0.0416667	33+6
#10 CDH TF PRE FETO	50000	36	0.072	31+4
HO768 CDH TF post FETO	1000000	14	0.0014	33+6
HO823a CDH TF pre FETO	24000	2	0.00833333	29+2
HO823b CDH TF post FETO	30000	43	0.143333	34+1
AVERAGE %			0.0408703
MEDIAN %			0.0126923
SUM	1436000	137

## Sheet: Extended Data Fig.6i
CILIARY BEATING FREQUENCY (Hz)
CT LAFO	CBF VALUES		CDH	CBF VALUES
HO727	11.9917		HO760 line4	11.0248
	12.4748			10.1524
	12.5274			10.6213
	14.1366			9.51348
	13.1727			13.7984
	14.3308			15.9284
	11.3895			12.5706
	14.1366			11.4103
	14.1654			13.4985
	12.8936			14.6588
HO773	13.9228			14.5902
	17.6047			12.8489
	14.2192			16.5286
	16.9144			14.5306
	17.589		HO760 line2	14.3935
	12.7853			15.5644
	17.2892			15.192
	13.5315			11.9064
	14.5872			11.5961
	16.6339			9.55521
HO777	12.0433			10.9277
	12.2564			13.3405
	12.33			12.168
	12			14.958
	13.6923		HO730 TF11	10.8316
	13.9062			12.3183
	12.5529			8.36466
	13.2616			10.5952
	13.0882			11.4103
	13			9.36842
HO789	9.58019			11.5157
	10.5662			9.67391
	12.4766			9.751
	12.2029			10.6587
	11.1449		HO730 TF12	10.9298
	12.6018			9.74453
	11.2252			8.42604
	12.6578			11.4691
	12.1088			11.991
	11.379			11.8667
				9.70405
				9.56989
				11.0103
				12.33
			#10CDH TF3	10.6587
				12.7143
				10.8371
				13.4848
				12.4042
MEDIAN	12.8395			11.5157
